# Supplementary material for: Methane Venting at Cold Heavy Oil Production with Sand (CHOPS) Facilities Is Significantly Underreported and Led by High-Emitting Wells with Low or Negative Value
Source: Environ Sci Technol. 2023 Feb 6;57(8):3021–30. doi: 10.1021/acs.est.2c06255 (PMC9979599; doi:10.1021/acs.est.2c06255)
Supplement: Supplementary file 2 — es2c06255_si_002.xlsx [file es2c06255_si_002.xlsx]

## Sheet: readme
Sheet Name	Sheet Description
Aerial Measurements - By Source	Metadata, Monte-Carlo average emission rate, and source attribution for all 749 aerial detections at all 962 surveyed single-well CHOPS sites
Aerial Measurements - By Well	Metadata, Monte-Carlo average emission rate, and methane emission intensity for all 962 surveyed single-well CHOPS sites. Note that a methane intensity of -1 indicates a well with no reported production but with a detected emission.
Ground Site 1…N	Time-series data for the engine shed vents at the eleven ground sites, including VentX measured methane volume fraction, vent rate (mass and volumetric), and Ultrasonic volumetric vent rate

## Sheet: Aerial Measurements - By Source
Anonymized Site ID	Anonymized Source ID	Source Description	MC-Average Emission Rate [kg/h]
SK_542	Src_1	Engine Shed	5.66215
SK_933	Src_2	Tank	57.3131
SK_960	Src_3	Tank	136.675
SK_891	Src_4	Engine Shed	34.6788
SK_648	Src_5	Engine Shed	8.85747
SK_858	Src_6	Engine Shed	27.2768
SK_345	Src_7	Engine Shed	1.33789
SK_823	Src_8	Engine Shed	22.4962
SK_795	Src_9	Engine Shed	18.1653
SK_652	Src_10	Wellhead (CHOPS)	8.9619
SK_566	Src_11	Engine Shed	6.25465
SK_833	Src_12	Engine Shed	24.6859
SK_481	Src_13	Engine Shed	4.25571
SK_770	Src_14	Engine Shed	13.7414
SK_770	Src_15	Tank	1.58714
SK_761	Src_16	Engine Shed	14.6098
SK_657	Src_17	Engine Shed	9.24476
SK_700	Src_18	Wellhead (CHOPS)	11.7081
SK_954	Src_19	Engine Shed	77.8201
SK_954	Src_20	Tank	15.3794
SK_527	Src_21	Engine Shed	5.3805
SK_401	Src_22	Engine Shed	1.88426
SK_401	Src_23	Wellhead (CHOPS)	1.48675
SK_867	Src_24	Engine Shed	28.7036
SK_807	Src_25	Engine Shed	9.05213
SK_807	Src_26	Wellhead (CHOPS)	10.7834
SK_947	Src_27	Engine Shed	77.3344
SK_535	Src_28	Engine Shed	5.50986
SK_896	Src_29	Engine Shed	36.9591
SK_802	Src_30	Wellhead (CHOPS)	18.8574
SK_433	Src_31	Engine Shed	3.28609
SK_784	Src_32	Engine Shed	17.1309
SK_708	Src_33	Engine Shed	11.9299
SK_586	Src_34	Engine Shed	6.38897
SK_722	Src_35	Engine Shed	12.6134
SK_469	Src_36	Engine Shed	3.48843
SK_749	Src_37	Engine Shed	10.3564
SK_872	Src_38	Engine Shed	29.5543
SK_463	Src_39	Engine Shed	3.87519
SK_903	Src_40	Engine Shed	38.7832
SK_666	Src_41	Engine Shed	9.32194
SK_938	Src_42	Engine Shed	65.634
SK_570	Src_43	Engine Shed	6.3973
SK_484	Src_44	Engine Shed	4.34802
SK_937	Src_45	Engine Shed	64.3839
SK_430	Src_46	Engine Shed	3.09005
SK_615	Src_47	Engine Shed	7.9488
SK_695	Src_48	Engine Shed	11.1982
SK_614	Src_49	Engine Shed	7.91602
SK_411	Src_50	Engine Shed	3.8061
SK_814	Src_51	Engine Shed	20.2543
SK_856	Src_52	Engine Shed	27.2499
SK_608	Src_53	Engine Shed	7.67134
SK_772	Src_54	Compressor Building (CHOPS)	14.2705
SK_715	Src_55	Engine Shed	12.3304
SK_658	Src_56	Engine Shed	9.28623
SK_912	Src_57	Engine Shed	34.7319
SK_912	Src_58	Tank	13.3539
SK_703	Src_59	Engine Shed	11.7939
SK_521	Src_60	Engine Shed	5.1898
SK_431	Src_61	Engine Shed	3.14383
SK_951	Src_62	Wellhead (CHOPS)	23.0139
SK_951	Src_63	Tank	57.658
SK_551	Src_64	Engine Shed	5.90913
SK_560	Src_65	Engine Shed	6.22381
SK_681	Src_66	Engine Shed	8.13163
SK_681	Src_67	Tank	2.75163
SK_839	Src_68	Engine Shed	24.6549
SK_650	Src_69	Engine Shed	8.921
SK_415	Src_70	Engine Shed	2.92329
SK_362	Src_71	Engine Shed	2.04209
SK_504	Src_72	Engine Shed	4.68121
SK_619	Src_73	Engine Shed	7.73787
SK_454	Src_74	Engine Shed	4.59513
SK_452	Src_75	Engine Shed	3.51953
SK_732	Src_76	Engine Shed	13.4903
SK_680	Src_77	Engine Shed	10.42
SK_390	Src_78	Engine Shed	2.42195
SK_518	Src_79	Engine Shed	4.90169
SK_631	Src_80	Engine Shed	7.98387
SK_380	Src_81	Engine Shed	2.81753
SK_900	Src_82	Engine Shed	39.5919
SK_899	Src_83	Engine Shed	38.6922
SK_726	Src_84	Engine Shed	10.8353
SK_750	Src_85	Engine Shed	12.6823
SK_750	Src_86	Tank	1.63093
SK_656	Src_87	Engine Shed	9.22499
SK_958	Src_88	Engine Shed	131.331
SK_602	Src_89	Tank	7.53278
SK_882	Src_90	Compressor Building (CHOPS)	32.481
SK_925	Src_91	Engine Shed	52.1828
SK_541	Src_92	Unknown building	5.81102
SK_395	Src_93	Piping	2.51134
SK_843	Src_94	Engine Shed	16.6039
SK_843	Src_95	Unknown equipment	8.86141
SK_561	Src_96	Engine Shed	6.18443
SK_955	Src_97	Unknown building	70.3165
SK_955	Src_98	Tank	12.779
SK_955	Src_99	Engine Shed	19.0667
SK_611	Src_100	Engine Shed	7.76061
SK_384	Src_101	Unknown building	2.17196
SK_945	Src_102	Engine Shed	78.6992
SK_948	Src_103	Engine Shed	79.577
SK_815	Src_104	Engine Shed	20.455
SK_636	Src_105	Engine Shed	9.92004
SK_740	Src_106	Engine Shed	14.0077
SK_403	Src_107	Engine Shed	3.393
SK_959	Src_108	Engine Shed	155.665
SK_435	Src_109	Engine Shed	4.2064
SK_906	Src_110	Tank	34.0332
SK_906	Src_111	Engine Shed	8.82847
SK_870	Src_112	Engine Shed	29.6418
SK_861	Src_113	Engine Shed	14.2665
SK_861	Src_114	Tank	11.9391
SK_569	Src_115	Engine Shed	6.36069
SK_942	Src_116	Engine Shed	74.9728
SK_953	Src_117	Engine Shed	53.8973
SK_953	Src_118	Tank	26.2448
SK_545	Src_119	Engine Shed	5.7442
SK_907	Src_120	Engine Shed	43.4933
SK_862	Src_121	Tank	28.2196
SK_817	Src_122	Engine Shed	21.2662
SK_739	Src_123	Engine Shed	13.8028
SK_721	Src_124	Engine Shed	12.708
SK_720	Src_125	Engine Shed	12.5663
SK_769	Src_126	Engine Shed	14.823
SK_686	Src_127	Engine Shed	11.0052
SK_936	Src_128	Compressor Building (CHOPS)	45.8023
SK_936	Src_129	Tank	16.1993
SK_660	Src_130	Engine Shed	9.61637
SK_414	Src_131	Engine Shed	3.07206
SK_713	Src_132	Unknown building	12.6543
SK_881	Src_133	Engine Shed	31.8295
SK_943	Src_134	Engine Shed	75.3705
SK_358	Src_135	Engine Shed	2.16454
SK_618	Src_136	Engine Shed	8.05456
SK_346	Src_137	Engine Shed	1.36774
SK_893	Src_138	Engine Shed	27.71
SK_734	Src_139	Engine Shed	12.9426
SK_464	Src_140	Engine Shed	3.96446
SK_531	Src_141	Engine Shed	5.33728
SK_889	Src_142	Engine Shed	34.3704
SK_439	Src_143	Engine Shed	4.28052
SK_492	Src_144	Engine Shed	4.5965
SK_526	Src_145	Unknown building	5.21898
SK_801	Src_146	Engine Shed	19.0099
SK_836	Src_147	Engine Shed	18.2593
SK_453	Src_148	Engine Shed	4.25003
SK_391	Src_149	Unknown building	2.34003
SK_792	Src_150	Engine Shed	18.3291
SK_515	Src_151	Tank	4.09674
SK_451	Src_152	Tank	4.51969
SK_515	Src_153	Engine Shed	1.91684
SK_392	Src_154	Tank	2.72905
SK_530	Src_155	Wellhead (CHOPS)	6.26607
SK_653	Src_156	Engine Shed	9.08203
SK_597	Src_157	Engine Shed	7.34617
SK_935	Src_158	Engine Shed	60.6722
SK_698	Src_159	Engine Shed	10.168
SK_537	Src_160	Engine Shed	5.53062
SK_371	Src_161	Engine Shed	1.98746
SK_727	Src_162	Engine Shed	16.247
SK_727	Src_163	Tank	2.70226
SK_462	Src_164	Unknown building	3.95497
SK_501	Src_165	Engine Shed	2.67673
SK_501	Src_166	Tank	3.18831
SK_875	Src_167	Engine Shed	30.4024
SK_625	Src_168	Engine Shed	8.25758
SK_926	Src_169	Engine Shed	52.9688
SK_952	Src_170	Engine Shed	47.504
SK_952	Src_171	Tank	37.6033
SK_873	Src_172	Unknown building	14.9366
SK_873	Src_173	Unknown building	14.9123
SK_904	Src_174	Engine Shed	33.4844
SK_904	Src_175	Unknown	7.62497
SK_697	Src_176	Engine Shed	11.4146
SK_894	Src_177	Compressor Building (CHOPS)	32.7126
SK_894	Src_178	Engine Shed	2.25463
SK_894	Src_179	Tank	2.6473
SK_898	Src_180	Engine Shed	31.4982
SK_886	Src_181	Engine Shed	34.3472
SK_387	Src_182	Tank	3.24227
SK_799	Src_183	Engine Shed	18.9399
SK_702	Src_184	Unknown building	4.89189
SK_702	Src_185	Tank	6.76711
SK_736	Src_186	Engine Shed	13.3606
SK_580	Src_187	Engine Shed	6.57476
SK_747	Src_188	Engine Shed	14.1802
SK_673	Src_189	Engine Shed	10.3438
SK_878	Src_190	Engine Shed	31.6782
SK_921	Src_191	Engine Shed	49.2836
SK_921	Src_192	Tank	3.42558
SK_479	Src_193	Engine Shed	5.10498
SK_399	Src_194	Wellhead (CHOPS)	0.9076
SK_399	Src_195	Engine Shed	2.02758
SK_571	Src_196	Engine Shed	5.53838
SK_788	Src_197	Engine Shed	17.6594
SK_825	Src_198	Engine Shed	22.5148
SK_672	Src_199	Engine Shed	10.1438
SK_445	Src_200	Engine Shed	3.65013
SK_806	Src_201	Engine Shed	25.1648
SK_582	Src_202	Engine Shed	6.88959
SK_341	Src_203	Engine Shed	1.07765
SK_564	Src_204	Engine Shed	5.26792
SK_584	Src_205	Engine Shed	6.94701
SK_776	Src_206	Engine Shed	6.682
SK_776	Src_207	Wellhead (CHOPS)	8.12724
SK_487	Src_208	Engine Shed	4.26235
SK_337	Src_209	Tank	0.971387
SK_510	Src_210	Engine Shed	4.86651
SK_524	Src_211	Engine Shed	5.43258
SK_924	Src_212	Compressor Building (CHOPS)	51.6526
SK_489	Src_213	Engine Shed	4.53558
SK_468	Src_214	Engine Shed	4.36625
SK_914	Src_215	Engine Shed	20.3357
SK_914	Src_216	Tank	19.2335
SK_478	Src_217	Engine Shed	4.5561
SK_744	Src_218	Engine Shed	13.9686
SK_911	Src_219	Engine Shed	47.1136
SK_813	Src_220	Engine Shed	20.8016
SK_396	Src_221	Engine Shed	2.61353
SK_324	Src_222	Engine Shed	0.459054
SK_599	Src_223	Engine Shed	7.62551
SK_646	Src_224	Engine Shed	9.0095
SK_340	Src_225	Wellhead (CHOPS)	1.02361
SK_949	Src_226	Engine Shed	83.9724
SK_956	Src_227	Unknown Building	101.131
SK_605	Src_228	Engine Shed	2.37348
SK_605	Src_229	Wellhead (CHOPS)	2.08968
SK_605	Src_230	Unknown building	4.42083
SK_790	Src_231	Engine Shed	18.128
SK_790	Src_232	Wellhead (CHOPS)	0.881217
SK_939	Src_233	Compressor Building (CHOPS)	70.3894
SK_612	Src_234	Engine Shed	8.01102
SK_884	Src_235	Engine Shed	34.1333
SK_851	Src_236	Engine Shed	26.8057
SK_616	Src_237	Engine Shed	8.11439
SK_865	Src_238	Engine Shed	29.048
SK_523	Src_239	Engine Shed	5.30597
SK_853	Src_240	Engine Shed	28.092
SK_558	Src_241	Engine Shed	6.18301
SK_664	Src_242	Engine Shed	10.205
SK_662	Src_243	Engine Shed	9.83163
SK_842	Src_244	Engine Shed	26.2689
SK_506	Src_245	Engine Shed	4.83284
SK_754	Src_246	Engine Shed	15.2527
SK_505	Src_247	Engine Shed	5.38012
SK_798	Src_248	Engine Shed	18.4493
SK_877	Src_249	Tank	18.12
SK_877	Src_250	Engine Shed	14.03
SK_574	Src_251	Engine Shed	3.19809
SK_574	Src_252	Wellhead (CHOPS)	2.66546
SK_574	Src_253	Tank	2.17222
SK_821	Src_254	Engine Shed	22.1535
SK_417	Src_255	Engine Shed	3.18695
SK_477	Src_256	Wellhead (CHOPS)	4.28689
SK_544	Src_257	Engine Shed	2.92462
SK_544	Src_258	Wellhead (CHOPS)	2.91825
SK_442	Src_259	Wellhead (CHOPS)	3.32454
SK_962	Src_260	Tank	56.8768
SK_962	Src_261	Compressor Building (CHOPS)	72.6809
SK_962	Src_262	Compressor Building (CHOPS)	72.3076
SK_367	Src_263	Engine Shed	1.8355
SK_704	Src_264	Engine Shed	12.055
SK_455	Src_265	Unknown building	3.80678
SK_797	Src_266	Engine Shed	18.4572
SK_617	Src_267	Engine Shed	7.53673
SK_768	Src_268	Engine Shed	15.01
SK_866	Src_269	Engine Shed	14.4063
SK_866	Src_270	Wellhead (CHOPS)	12.7385
SK_917	Src_271	Engine Shed	52.8791
SK_745	Src_272	Engine Shed	13.9052
SK_888	Src_273	Wellhead (CHOPS)	4.47261
SK_888	Src_274	Tank	6.22782
SK_888	Src_275	Truck (Loading/Unloading)	2.27977
SK_888	Src_276	FCU building	21.5552
SK_876	Src_277	Engine Shed	29.7895
SK_876	Src_278	Tank	1.38508
SK_502	Src_279	Engine Shed	4.78025
SK_422	Src_280	Engine Shed	3.18447
SK_830	Src_281	Engine Shed	24.1187
SK_671	Src_282	Engine Shed	10.4059
SK_365	Src_283	Tank	1.66768
SK_711	Src_284	Engine Shed	12.3833
SK_343	Src_285	Engine Shed	1.26538
SK_398	Src_286	Engine Shed	3.29101
SK_689	Src_287	Engine Shed	11.099
SK_940	Src_288	Engine Shed	71.7868
SK_716	Src_289	Engine Shed	12.3247
SK_929	Src_290	Engine Shed	56.4448
SK_682	Src_291	Engine Shed	10.7164
SK_389	Src_292	Engine Shed	2.69236
SK_418	Src_293	Engine Shed	3.11346
SK_916	Src_294	Engine Shed	50.8323
SK_498	Src_295	Engine Shed	4.67025
SK_458	Src_296	Engine Shed	3.91265
SK_327	Src_297	Engine Shed	0.85912
SK_540	Src_298	Engine Shed	5.56458
SK_565	Src_299	Engine Shed	5.41285
SK_780	Src_300	Engine Shed	16.3459
SK_890	Src_301	Engine Shed	35.4663
SK_350	Src_302	Engine Shed	1.40556
SK_829	Src_303	Engine Shed	24.1253
SK_767	Src_304	Engine Shed	15.0344
SK_841	Src_305	Engine Shed	20.2648
SK_674	Src_306	Engine Shed	7.55385
SK_841	Src_307	Tank	5.11048
SK_674	Src_308	Tank	2.95926
SK_329	Src_309	Wellhead (CHOPS)	0.669298
SK_437	Src_310	Engine Shed	3.47419
SK_941	Src_311	Engine Shed	72.3271
SK_863	Src_312	Engine Shed	28.6724
SK_434	Src_313	Tank	3.41759
SK_835	Src_314	Engine Shed	24.3829
SK_352	Src_315	Engine Shed	0.61774
SK_352	Src_316	Unknown building	1.21597
SK_835	Src_317	Tank	0.574163
SK_643	Src_318	Tank	3.43259
SK_643	Src_319	Engine Shed	2.01603
SK_837	Src_320	Engine Shed	23.5339
SK_837	Src_321	Metering Skid	0.369606
SK_837	Src_322	Tank	1.36255
SK_902	Src_323	Engine Shed	40.8766
SK_902	Src_324	Tank	2.04613
SK_364	Src_325	Engine Shed	2.05229
SK_357	Src_326	Tank	1.47372
SK_847	Src_327	Engine Shed	26.4659
SK_810	Src_328	Engine Shed	20.486
SK_824	Src_329	Engine Shed	20.9366
SK_824	Src_330	Tank	2.16092
SK_927	Src_331	Metering Skid	1.24131
SK_927	Src_332	Tank	2.11792
SK_927	Src_333	Engine Shed	60.9319
SK_576	Src_334	Engine Shed	5.11987
SK_528	Src_335	Engine Shed	7.65611
SK_360	Src_336	Unknown equipment	2.12204
SK_568	Src_337	Engine Shed	7.03462
SK_576	Src_338	Tank	3.22875
SK_676	Src_339	Engine Shed	10.5618
SK_901	Src_340	Tank	4.25873
SK_901	Src_341	Engine Shed	36.165
SK_639	Src_342	Unknown building	8.7212
SK_946	Src_343	Tank	39.0416
SK_918	Src_344	Tank	47.5633
SK_961	Src_345	Tank	47.7401
SK_961	Src_346	Tank	77.2569
SK_946	Src_347	Tank	24.9531
SK_961	Src_348	Engine Shed	54.5796
SK_918	Src_349	Tank	5.0974
SK_804	Src_350	Engine Shed	18.9097
SK_771	Src_351	Tank	7.39197
SK_771	Src_352	Engine Shed	7.83469
SK_827	Src_353	Engine Shed	24.6548
SK_850	Src_354	Engine Shed	26.6442
SK_741	Src_355	Engine Shed	14.0672
SK_637	Src_356	Engine Shed	9.06806
SK_449	Src_357	Tank	4.5265
SK_730	Src_358	Engine Shed	13.1755
SK_712	Src_359	Engine Shed	12.3845
SK_766	Src_360	Engine Shed	15.0099
SK_512	Src_361	Engine Shed	4.95592
SK_723	Src_362	Engine Shed	12.8279
SK_370	Src_363	Wellhead (CHOPS)	2.7958
SK_832	Src_364	Engine Shed	24.2971
SK_607	Src_365	Tank	6.10714
SK_607	Src_366	Unknown building	2.31987
SK_562	Src_367	Engine Shed	6.20156
SK_385	Src_368	Wellhead (CHOPS)	2.22125
SK_382	Src_369	Wellhead (CHOPS)	2.08405
SK_598	Src_370	Tank	7.50663
SK_520	Src_371	Tank	5.27089
SK_330	Src_372	Wellhead (CHOPS)	0.605064
SK_448	Src_373	Tank	4.09598
SK_805	Src_374	Engine Shed	18.9798
SK_731	Src_375	Wellhead (CHOPS)	13.1563
SK_764	Src_376	Engine Shed	11.5174
SK_764	Src_377	Unknown building	3.42203
SK_775	Src_378	Tank	15.5271
SK_651	Src_379	Tank	9.1096
SK_633	Src_380	Tank	8.49269
SK_634	Src_381	Tank	6.5646
SK_670	Src_382	Unknown building	4.46225
SK_670	Src_383	Engine Shed	3.70935
SK_670	Src_384	Tank	3.39175
SK_491	Src_385	Tank	4.36148
SK_752	Src_386	Tank	14.0962
SK_687	Src_387	Tank	11.0531
SK_334	Src_388	Engine Shed	1.17406
SK_857	Src_389	Tank	28.2138
SK_885	Src_390	Tank	34.6577
SK_669	Src_391	Tank	8.55367
SK_591	Src_392	Unknown equipment	7.58383
SK_831	Src_393	Tank	24.1981
SK_718	Src_394	Wellhead (CHOPS)	12.6846
SK_627	Src_395	Wellhead (CHOPS)	8.40536
SK_539	Src_396	Wellhead (CHOPS)	5.65284
SK_621	Src_397	Tank	8.08267
SK_386	Src_398	Unknown	2.2387
SK_553	Src_399	Tank	5.98901
SK_424	Src_400	Engine Shed	3.8302
SK_781	Src_401	Engine Shed	16.9504
SK_707	Src_402	Tank	11.7633
SK_811	Src_403	Engine Shed	20.6018
SK_932	Src_404	Engine Shed	47.4031
SK_519	Src_405	Engine Shed	5.20112
SK_932	Src_406	Tank	3.08576
SK_932	Src_407	Tank	6.59996
SK_573	Src_408	Tank	5.73831
SK_573	Src_409	Unknown equipment	2.41681
SK_840	Src_410	Engine Shed	5.9798
SK_840	Src_411	Tank	23.203
SK_675	Src_412	Tank	10.3705
SK_432	Src_413	Unknown Building	3.28266
SK_887	Src_414	Tank	31.9453
SK_887	Src_415	Unknown building	1.95754
SK_332	Src_416	Engine Shed	0.74437
SK_728	Src_417	Engine Shed	11.7947
SK_377	Src_418	Engine Shed	1.91302
SK_368	Src_419	Unknown building	2.05852
SK_696	Src_420	Engine Shed	11.1103
SK_473	Src_421	Engine Shed	4.47206
SK_450	Src_422	Engine Shed	3.54228
SK_333	Src_423	Engine Shed	0.735989
SK_659	Src_424	Tank	9.55389
SK_483	Src_425	Engine Shed	4.37874
SK_555	Src_426	Wellhead (CHOPS)	6.09253
SK_331	Src_427	Engine Shed	0.784775
SK_474	Src_428	Wellhead (CHOPS)	4.65448
SK_529	Src_429	Engine Shed	5.55642
SK_490	Src_430	Engine Shed	4.53817
SK_931	Src_431	Tank	50.5488
SK_366	Src_432	Wellhead (CHOPS)	1.64215
SK_366	Src_433	Tank	0.557201
SK_494	Src_434	Engine Shed	2.8191
SK_934	Src_435	Tank	60.8716
SK_868	Src_436	Engine Shed	29.5571
SK_762	Src_437	Engine Shed	14.5393
SK_928	Src_438	Tank	55.4502
SK_393	Src_439	Wellhead (CHOPS)	2.503
SK_376	Src_440	Engine Shed	1.99716
SK_782	Src_441	Tank	12.603
SK_782	Src_442	Unknown building	1.59613
SK_782	Src_443	Tank	5.14031
SK_355	Src_444	Engine Shed	1.36919
SK_549	Src_445	Engine Shed	5.87848
SK_427	Src_446	Wellhead (CHOPS)	3.22516
SK_793	Src_447	Wellhead (CHOPS)	18.1674
SK_729	Src_448	Tank	5.53388
SK_729	Src_449	Unknown	9.21548
SK_859	Src_450	Engine Shed	28.2916
SK_495	Src_451	Engine Shed	4.36091
SK_421	Src_452	Engine Shed	3.00042
SK_361	Src_453	Wellhead (CHOPS)	1.9743
SK_429	Src_454	Wellhead (CHOPS)	3.12317
SK_534	Src_455	Engine Shed	2.61688
SK_534	Src_456	Wellhead (CHOPS)	2.61496
SK_342	Src_457	Engine Shed	1.01232
SK_563	Src_458	Unknown Building	2.04549
SK_563	Src_459	Engine Shed	1.60087
SK_563	Src_460	Tank	3.84453
SK_596	Src_461	Wellhead (CHOPS)	4.80966
SK_596	Src_462	Unknown building	1.6712
SK_596	Src_463	Engine Shed	1.43276
SK_486	Src_464	Engine Shed	4.25459
SK_397	Src_465	Engine Shed	2.51509
SK_499	Src_466	Tank	4.40002
SK_336	Src_467	Wellhead (CHOPS)	0.966959
SK_383	Src_468	Engine Shed	2.21926
SK_930	Src_469	Tank	53.6967
SK_349	Src_470	Engine Shed	1.70595
SK_394	Src_471	Engine Shed	2.75261
SK_944	Src_472	Engine Shed	73.6561
SK_944	Src_473	Tank	1.61741
SK_440	Src_474	Engine Shed	3.44697
SK_326	Src_475	Wellhead (CHOPS)	0.637998
SK_335	Src_476	Engine Shed	0.733597
SK_472	Src_477	Engine Shed	4.00265
SK_470	Src_478	Engine Shed	4.0744
SK_507	Src_479	Engine Shed	4.62264
SK_557	Src_480	Engine Shed	6.11547
SK_359	Src_481	Wellhead (CHOPS)	1.93344
SK_457	Src_482	Engine Shed	3.65797
SK_559	Src_483	Wellhead (CHOPS)	5.05904
SK_725	Src_484	Engine Shed	12.737
SK_923	Src_485	Engine Shed	51.7864
SK_485	Src_486	Engine Shed	4.21254
SK_347	Src_487	Wellhead (CHOPS)	1.50902
SK_348	Src_488	Wellhead (CHOPS)	0.895383
SK_348	Src_489	Truck (Loading/Unloading)	0.524638
SK_339	Src_490	Engine Shed	1.0537
SK_375	Src_491	Engine Shed	1.81658
SK_746	Src_492	Engine Shed	13.6891
SK_423	Src_493	Engine Shed	3.03947
SK_604	Src_494	Engine Shed	7.35752
SK_957	Src_495	Engine Shed	57.04
SK_957	Src_496	Compressor Building (CHOPS)	55.3371
SK_603	Src_497	Engine Shed	3.47657
SK_603	Src_498	Tank	4.10695
SK_356	Src_499	Engine Shed	2.06779
SK_585	Src_500	Engine Shed	6.71706
SK_678	Src_501	Tank	3.8779
SK_678	Src_502	Metering Skid	6.41644
SK_808	Src_503	Engine Shed	15.9641
SK_751	Src_504	Engine Shed	13.4337
SK_351	Src_505	Engine Shed	1.70679
SK_706	Src_506	Engine Shed	11.5879
SK_950	Src_507	Engine Shed	77.7175
SK_683	Src_508	Engine Shed	10.6115
SK_714	Src_509	Engine Shed	10.2422
SK_714	Src_510	Wellhead (CHOPS)	2.86002
SK_834	Src_511	Engine Shed	15.0379
SK_834	Src_512	Engine Shed	7.93554
SK_834	Src_513	Tank	1.56696
SK_471	Src_514	Engine Shed	4.10159
SK_446	Src_515	Engine Shed	3.71137
SK_759	Src_516	Engine Shed	13.124
SK_379	Src_517	Engine Shed	2.75521
SK_374	Src_518	Engine Shed	2.49485
SK_791	Src_519	Engine Shed	23.81
SK_517	Src_520	Engine Shed	5.07063
SK_760	Src_521	Engine Shed	14.6316
SK_353	Src_522	Wellhead (CHOPS)	1.9156
SK_623	Src_523	Engine Shed	8.11738
SK_690	Src_524	Engine Shed	12.5117
SK_624	Src_525	Engine Shed	6.41794
SK_667	Src_526	Engine Shed	9.97938
SK_372	Src_527	Engine Shed	2.32216
SK_694	Src_528	Engine Shed	10.8962
SK_864	Src_529	Engine Shed	28.2406
SK_373	Src_530	Engine Shed	2.00557
SK_416	Src_531	Wellhead (CHOPS)	2.90289
SK_428	Src_532	Wellhead (CHOPS)	3.09943
SK_500	Src_533	Engine Shed	4.66228
SK_412	Src_534	Wellhead (CHOPS)	2.84485
SK_388	Src_535	Engine Shed	1.78037
SK_488	Src_536	Wellhead (CHOPS)	4.2426
SK_645	Src_537	Wellhead (CHOPS)	8.41503
SK_717	Src_538	Wellhead (CHOPS)	11.8468
SK_328	Src_539	Engine Shed	0.597713
SK_408	Src_540	Engine Shed	2.68268
SK_600	Src_541	Wellhead (CHOPS)	7.20919
SK_663	Src_542	Wellhead (CHOPS)	9.31893
SK_405	Src_543	Engine Shed	2.63173
SK_420	Src_544	Wellhead (CHOPS)	2.95421
SK_757	Src_545	Wellhead (CHOPS)	13.6773
SK_425	Src_546	Engine Shed	3.06619
SK_338	Src_547	Unknown	0.824756
SK_588	Src_548	Wellhead (CHOPS)	6.73037
SK_460	Src_549	Engine Shed	3.70948
SK_630	Src_550	Wellhead (CHOPS)	7.91384
SK_522	Src_551	Engine Shed	4.99976
SK_404	Src_552	Wellhead (CHOPS)	3.17297
SK_508	Src_553	Wellhead (CHOPS)	5.60915
SK_513	Src_554	Wellhead (CHOPS)	6.50824
SK_590	Src_555	Wellhead (CHOPS)	6.98648
SK_590	Src_556	Tank	1.92894
SK_438	Src_557	Wellhead (CHOPS)	3.30901
SK_532	Src_558	Engine Shed	5.18491
SK_354	Src_559	Wellhead (CHOPS)	1.82602
SK_908	Src_560	Tank	8.26775
SK_908	Src_561	Wellhead (CHOPS)	18.5122
SK_908	Src_562	Engine Shed	18.6577
SK_413	Src_563	Engine Shed	2.86901
SK_556	Src_564	Wellhead (CHOPS)	5.75665
SK_783	Src_565	Wellhead (CHOPS)	16.0939
SK_476	Src_566	Wellhead (CHOPS)	4.06277
SK_860	Src_567	Engine Shed	26.8393
SK_593	Src_568	Wellhead (CHOPS)	6.88912
SK_594	Src_569	Engine Shed	3.88229
SK_594	Src_570	Wellhead (CHOPS)	3.18276
SK_493	Src_571	Wellhead (CHOPS)	5.86903
SK_601	Src_572	Wellhead (CHOPS)	7.28506
SK_516	Src_573	Wellhead (CHOPS)	4.91561
SK_701	Src_574	Engine Shed	11.5926
SK_629	Src_575	Pumpjack/Wellhead	7.976
SK_849	Src_576	Wellhead (CHOPS)	12.1942
SK_849	Src_577	Tank	12.8627
SK_595	Src_578	Wellhead (CHOPS)	7.0609
SK_509	Src_579	Wellhead (CHOPS)	4.6081
SK_844	Src_580	Engine Shed	24.4707
SK_854	Src_581	Engine Shed	26.2345
SK_475	Src_582	Engine Shed	4.20698
SK_400	Src_583	Engine Shed	2.62052
SK_514	Src_584	Wellhead (CHOPS)	4.82991
SK_466	Src_585	Tank	3.78201
SK_436	Src_586	Tank	3.26767
SK_688	Src_587	Engine Shed	9.99519
SK_410	Src_588	Engine Shed	2.36901
SK_905	Src_589	Engine Shed	41.3727
SK_419	Src_590	Engine Shed	2.99476
SK_613	Src_591	Wellhead (CHOPS)	7.44341
SK_845	Src_592	Engine Shed	25.0144
SK_381	Src_593	Engine Shed	2.57
SK_441	Src_594	Engine Shed	2.35412
SK_441	Src_595	Piping (buried)	1.17741
SK_632	Src_596	Engine Shed	8.00973
SK_363	Src_597	Engine Shed	1.85212
SK_897	Src_598	Engine Shed	36.4375
SK_822	Src_599	Wellhead (CHOPS)	22.0174
SK_407	Src_600	Engine Shed	2.68263
SK_699	Src_601	Engine Shed	11.4803
SK_546	Src_602	Engine Shed	5.6802
SK_665	Src_603	Engine Shed	9.89252
SK_579	Src_604	Wellhead (CHOPS)	6.78077
SK_344	Src_605	Tank	1.91165
SK_915	Src_606	Engine Shed	49.1875
SK_482	Src_607	Engine Shed	4.36424
SK_892	Src_608	Wellhead (CHOPS)	25.8532
SK_892	Src_609	Tank	2.96579
SK_892	Src_610	Engine Shed	10.2458
SK_692	Src_611	Wellhead (CHOPS)	10.6611
SK_756	Src_612	Wellhead (CHOPS)	13.7292
SK_552	Src_613	Wellhead (CHOPS)	5.93489
SK_638	Src_614	Tank	5.50529
SK_638	Src_615	Wellhead (CHOPS)	2.62619
SK_547	Src_616	Engine Shed	5.80066
SK_668	Src_617	Engine Shed	9.73726
SK_777	Src_618	Engine Shed	9.83209
SK_789	Src_619	Wellhead (CHOPS)	17.6636
SK_606	Src_620	Wellhead (CHOPS)	10.3215
SK_635	Src_621	Wellhead (CHOPS)	8.03642
SK_635	Src_622	Engine Shed	0.808191
SK_710	Src_623	Engine Shed	11.4936
SK_685	Src_624	Tank	14.5945
SK_577	Src_625	Engine Shed	6.67641
SK_812	Src_626	Engine Shed	20.2675
SK_693	Src_627	Wellhead (CHOPS)	7.31785
SK_693	Src_628	Engine Shed	3.50876
SK_409	Src_629	Engine Shed	3.99097
SK_855	Src_630	Engine Shed	21.0803
SK_763	Src_631	Wellhead (CHOPS)	7.18397
SK_763	Src_632	Engine Shed	7.12083
SK_846	Src_633	Engine Shed	10.6095
SK_846	Src_634	Well Servicing (CHOPS)	14.8006
SK_649	Src_635	Engine Shed	8.96524
SK_774	Src_636	Engine Shed	14.9933
SK_538	Src_637	Engine Shed	5.50193
SK_738	Src_638	Engine Shed	13.6631
SK_465	Src_639	Engine Shed	3.89532
SK_826	Src_640	Engine Shed	22.9046
SK_620	Src_641	Engine Shed	8.02182
SK_655	Src_642	Wellhead (CHOPS)	8.78765
SK_511	Src_643	Engine Shed	4.72028
SK_910	Src_644	Engine Shed	46.4129
SK_786	Src_645	Engine Shed	17.2369
SK_816	Src_646	Engine Shed	20.7376
SK_640	Src_647	Wellhead (CHOPS)	8.47612
SK_567	Src_648	Engine Shed	6.18099
SK_679	Src_649	Engine Shed	10.1197
SK_753	Src_650	Tank	2.30465
SK_753	Src_651	Engine Shed	12.5549
SK_773	Src_652	Metering Skid	7.20492
SK_773	Src_653	Engine Shed	5.13521
SK_719	Src_654	Engine Shed	6.47314
SK_719	Src_655	Tank	6.1308
SK_496	Src_656	Engine Shed	5.24335
SK_628	Src_657	Engine Shed	8.14226
SK_735	Src_658	Engine Shed	13.3635
SK_443	Src_659	Wellhead (CHOPS)	3.49882
SK_787	Src_660	Metering Skid	7.42285
SK_787	Src_661	Tank	9.65036
SK_554	Src_662	Engine Shed	5.82233
SK_426	Src_663	Engine Shed	3.15714
SK_874	Src_664	Engine Shed	14.7098
SK_874	Src_665	Compressor Building (CHOPS)	14.6997
SK_459	Src_666	Engine Shed	3.66931
SK_838	Src_667	Engine Shed	20.5502
SK_838	Src_668	Tank	3.71277
SK_778	Src_669	Engine Shed	15.0206
SK_779	Src_670	Engine Shed	15.9285
SK_724	Src_671	Wellhead (CHOPS)	12.3198
SK_550	Src_672	Engine Shed	5.86309
SK_548	Src_673	Engine Shed	5.7816
SK_543	Src_674	Engine Shed	5.45467
SK_848	Src_675	Engine Shed	14.8041
SK_622	Src_676	Engine Shed	7.95458
SK_733	Src_677	Engine Shed	13.0135
SK_325	Src_678	Engine Shed	0.574857
SK_610	Src_679	Engine Shed	7.45161
SK_369	Src_680	Engine Shed	1.82085
SK_895	Src_681	Tank	15.7811
SK_895	Src_682	Engine Shed	20.3519
SK_819	Src_683	Engine Shed	20.7922
SK_748	Src_684	Engine Shed	13.4482
SK_406	Src_685	Engine Shed	2.59519
SK_737	Src_686	Engine Shed	13.1608
SK_503	Src_687	Engine Shed	4.54191
SK_642	Src_688	Engine Shed	7.32049
SK_642	Src_689	Tank	1.50595
SK_796	Src_690	Engine Shed	17.753
SK_852	Src_691	Engine Shed	26.4419
SK_378	Src_692	Engine Shed	2.58952
SK_525	Src_693	Engine Shed	5.12912
SK_919	Src_694	Engine Shed	49.5065
SK_742	Src_695	Engine Shed	13.2558
SK_647	Src_696	Engine Shed	8.96581
SK_456	Src_697	Engine Shed	3.66248
SK_809	Src_698	Engine Shed	19.1783
SK_572	Src_699	Engine Shed	6.10596
SK_828	Src_700	Engine Shed	23.1863
SK_803	Src_701	Engine Shed	18.8981
SK_480	Src_702	Engine Shed	5.76522
SK_654	Src_703	Engine Shed	9.21789
SK_883	Src_704	Wellhead (CHOPS)	32.3553
SK_644	Src_705	Engine Shed	8.872
SK_626	Src_706	Engine Shed	8.40831
SK_913	Src_707	Engine Shed	48.7991
SK_920	Src_708	Engine Shed	50.8241
SK_684	Src_709	Engine Shed	8.28355
SK_684	Src_710	Unknown building	3.09884
SK_677	Src_711	Engine Shed	10.387
SK_909	Src_712	Engine Shed	46.0241
SK_765	Src_713	Engine Shed	14.6134
SK_743	Src_714	Engine Shed	12.3688
SK_497	Src_715	Engine Shed	4.61175
SK_691	Src_716	Engine Shed	11.196
SK_871	Src_717	Engine Shed	29.9889
SK_785	Src_718	Engine Shed	17.2392
SK_583	Src_719	Engine Shed	6.9069
SK_578	Src_720	Engine Shed	7.1835
SK_922	Src_721	Engine Shed	51.1845
SK_755	Src_722	Wellhead (CHOPS)	14.4183
SK_444	Src_723	Wellhead (CHOPS)	4.00785
SK_820	Src_724	Engine Shed	21.771
SK_402	Src_725	Wellhead (CHOPS)	3.2234
SK_641	Src_726	Engine Shed	8.75975
SK_592	Src_727	Engine Shed	7.22736
SK_758	Src_728	Engine Shed	14.6038
SK_575	Src_729	Engine Shed	6.66602
SK_589	Src_730	Engine Shed	7.14176
SK_587	Src_731	Engine Shed	6.75288
SK_581	Src_732	Tank	6.77039
SK_461	Src_733	Engine Shed	3.88187
SK_533	Src_734	Engine Shed	5.4947
SK_536	Src_735	Engine Shed	5.33478
SK_447	Src_736	Engine Shed	3.70251
SK_467	Src_737	Engine Shed	3.45767
SK_661	Src_738	Engine Shed	9.14045
SK_705	Src_739	Engine Shed	11.3289
SK_709	Src_740	Engine Shed	12.0557
SK_818	Src_741	Engine Shed	20.402
SK_880	Src_742	Engine Shed	30.2481
SK_800	Src_743	Engine Shed	12.9884
SK_800	Src_744	Tank	4.65502
SK_869	Src_745	Engine Shed	29.2158
SK_794	Src_746	Engine Shed	18.6098
SK_609	Src_747	Engine Shed	5.19891
SK_609	Src_748	Wellhead (CHOPS)	2.45813
SK_879	Src_749	Unknown equipment	31.6363

## Sheet: Aerial Measurements - By Well
Anonymized Site ID	MC-Average Emission Rate (kg/h)	Methane Emission Intensity [gCO2e/MJ]
SK_1	0	0
SK_2	0	0
SK_3	0	0
SK_4	0	0
SK_5	0	0
SK_6	0	0
SK_7	0	0
SK_8	0	0
SK_9	0	0
SK_10	0	0
SK_11	0	0
SK_12	0	0
SK_13	0	0
SK_14	0	0
SK_15	0	0
SK_16	0	0
SK_17	0	0
SK_18	0	0
SK_19	0	0
SK_20	0	0
SK_21	0	0
SK_22	0	0
SK_23	0	0
SK_24	0	0
SK_25	0	0
SK_26	0	0
SK_27	0	0
SK_28	0	0
SK_29	0	0
SK_30	0	0
SK_31	0	0
SK_32	0	0
SK_33	0	0
SK_34	0	0
SK_35	0	0
SK_36	0	0
SK_37	0	0
SK_38	0	0
SK_39	0	0
SK_40	0	0
SK_41	0	0
SK_42	0	0
SK_43	0	0
SK_44	0	0
SK_45	0	0
SK_46	0	0
SK_47	0	0
SK_48	0	0
SK_49	0	0
SK_50	0	0
SK_51	0	0
SK_52	0	0
SK_53	0	0
SK_54	0	0
SK_55	0	0
SK_56	0	0
SK_57	0	0
SK_58	0	0
SK_59	0	0
SK_60	0	0
SK_61	0	0
SK_62	0	0
SK_63	0	0
SK_64	0	0
SK_65	0	0
SK_66	0	0
SK_67	0	0
SK_68	0	0
SK_69	0	0
SK_70	0	0
SK_71	0	0
SK_72	0	0
SK_73	0	0
SK_74	0	0
SK_75	0	0
SK_76	0	0
SK_77	0	0
SK_78	0	0
SK_79	0	0
SK_80	0	0
SK_81	0	0
SK_82	0	0
SK_83	0	0
SK_84	0	0
SK_85	0	0
SK_86	0	0
SK_87	0	0
SK_88	0	0
SK_89	0	0
SK_90	0	0
SK_91	0	0
SK_92	0	0
SK_93	0	0
SK_94	0	0
SK_95	0	0
SK_96	0	0
SK_97	0	0
SK_98	0	0
SK_99	0	0
SK_100	0	0
SK_101	0	0
SK_102	0	0
SK_103	0	0
SK_104	0	0
SK_105	0	0
SK_106	0	0
SK_107	0	0
SK_108	0	0
SK_109	0	0
SK_110	0	0
SK_111	0	0
SK_112	0	0
SK_113	0	0
SK_114	0	0
SK_115	0	0
SK_116	0	0
SK_117	0	0
SK_118	0	0
SK_119	0	0
SK_120	0	0
SK_121	0	0
SK_122	0	0
SK_123	0	0
SK_124	0	0
SK_125	0	0
SK_126	0	0
SK_127	0	0
SK_128	0	0
SK_129	0	0
SK_130	0	0
SK_131	0	0
SK_132	0	0
SK_133	0	0
SK_134	0	0
SK_135	0	0
SK_136	0	0
SK_137	0	0
SK_138	0	0
SK_139	0	0
SK_140	0	0
SK_141	0	0
SK_142	0	0
SK_143	0	0
SK_144	0	0
SK_145	0	0
SK_146	0	0
SK_147	0	0
SK_148	0	0
SK_149	0	0
SK_150	0	0
SK_151	0	0
SK_152	0	0
SK_153	0	0
SK_154	0	0
SK_155	0	0
SK_156	0	0
SK_157	0	0
SK_158	0	0
SK_159	0	0
SK_160	0	0
SK_161	0	0
SK_162	0	0
SK_163	0	0
SK_164	0	0
SK_165	0	0
SK_166	0	0
SK_167	0	0
SK_168	0	0
SK_169	0	0
SK_170	0	0
SK_171	0	0
SK_172	0	0
SK_173	0	0
SK_174	0	0
SK_175	0	0
SK_176	0	0
SK_177	0	0
SK_178	0	0
SK_179	0	0
SK_180	0	0
SK_181	0	0
SK_182	0	0
SK_183	0	0
SK_184	0	0
SK_185	0	0
SK_186	0	0
SK_187	0	0
SK_188	0	0
SK_189	0	0
SK_190	0	0
SK_191	0	0
SK_192	0	0
SK_193	0	0
SK_194	0	0
SK_195	0	0
SK_196	0	0
SK_197	0	0
SK_198	0	0
SK_199	0	0
SK_200	0	0
SK_201	0	0
SK_202	0	0
SK_203	0	0
SK_204	0	0
SK_205	0	0
SK_206	0	0
SK_207	0	0
SK_208	0	0
SK_209	0	0
SK_210	0	0
SK_211	0	0
SK_212	0	0
SK_213	0	0
SK_214	0	0
SK_215	0	0
SK_216	0	0
SK_217	0	0
SK_218	0	0
SK_219	0	0
SK_220	0	0
SK_221	0	0
SK_222	0	0
SK_223	0	0
SK_224	0	0
SK_225	0	0
SK_226	0	0
SK_227	0	0
SK_228	0	0
SK_229	0	0
SK_230	0	0
SK_231	0	0
SK_232	0	0
SK_233	0	0
SK_234	0	0
SK_235	0	0
SK_236	0	0
SK_237	0	0
SK_238	0	0
SK_239	0	0
SK_240	0	0
SK_241	0	0
SK_242	0	0
SK_243	0	0
SK_244	0	0
SK_245	0	0
SK_246	0	0
SK_247	0	0
SK_248	0	0
SK_249	0	0
SK_250	0	0
SK_251	0	0
SK_252	0	0
SK_253	0	0
SK_254	0	0
SK_255	0	0
SK_256	0	0
SK_257	0	0
SK_258	0	0
SK_259	0	0
SK_260	0	0
SK_261	0	0
SK_262	0	0
SK_263	0	0
SK_264	0	0
SK_265	0	0
SK_266	0	0
SK_267	0	0
SK_268	0	0
SK_269	0	0
SK_270	0	0
SK_271	0	0
SK_272	0	0
SK_273	0	0
SK_274	0	0
SK_275	0	0
SK_276	0	0
SK_277	0	0
SK_278	0	0
SK_279	0	0
SK_280	0	0
SK_281	0	0
SK_282	0	0
SK_283	0	0
SK_284	0	0
SK_285	0	0
SK_286	0	0
SK_287	0	0
SK_288	0	0
SK_289	0	0
SK_290	0	0
SK_291	0	0
SK_292	0	0
SK_293	0	0
SK_294	0	0
SK_295	0	0
SK_296	0	0
SK_297	0	0
SK_298	0	0
SK_299	0	0
SK_300	0	0
SK_301	0	0
SK_302	0	0
SK_303	0	0
SK_304	0	0
SK_305	0	0
SK_306	0	0
SK_307	0	0
SK_308	0	0
SK_309	0	0
SK_310	0	0
SK_311	0	0
SK_312	0	0
SK_313	0	0
SK_314	0	0
SK_315	0	0
SK_316	0	0
SK_317	0	0
SK_318	0	0
SK_319	0	0
SK_320	0	0
SK_321	0	0
SK_322	0	0
SK_323	0	0
SK_324	0.459054	8
SK_325	0.574857	2
SK_326	0.637998	9
SK_327	0.85912	9
SK_328	0.597713	6
SK_329	0.669298	5
SK_330	0.605064	1
SK_331	0.784775	8
SK_332	0.74437	3
SK_333	0.735989	9
SK_334	1.17406	18
SK_335	0.733597	6
SK_336	0.966959	9
SK_337	0.971387	5
SK_338	0.824756	12
SK_339	1.0537	12
SK_340	1.02361	-1
SK_341	1.07765	16
SK_342	1.01232	-1
SK_343	1.26538	11
SK_344	1.91165	5
SK_345	1.33789	-1
SK_346	1.36774	10
SK_347	1.50902	26
SK_348	1.42002	31
SK_349	1.70595	10
SK_350	1.40556	16
SK_351	1.70679	15
SK_352	1.83371	17
SK_353	1.9156	22
SK_354	1.82602	43
SK_355	1.36919	11
SK_356	2.06779	19
SK_357	1.47372	2
SK_358	2.16454	17
SK_359	1.93344	44
SK_360	2.12204	20
SK_361	1.9743	24
SK_362	2.04209	21
SK_363	1.85212	10
SK_364	2.05229	24
SK_365	1.66768	8
SK_366	2.19935	18
SK_367	1.8355	8
SK_368	2.05852	14
SK_369	1.82085	18
SK_370	2.7958	77
SK_371	1.98746	13
SK_372	2.32216	25
SK_373	2.00557	24
SK_374	2.49485	8
SK_375	1.81658	7
SK_376	1.99716	15
SK_377	1.91302	-1
SK_378	2.58952	63
SK_379	2.75521	57
SK_380	2.81753	53
SK_381	2.57	69
SK_382	2.08405	18
SK_383	2.21926	17
SK_384	2.17196	33
SK_385	2.22125	22
SK_386	2.2387	9
SK_387	3.24227	8
SK_388	1.78037	10
SK_389	2.69236	109
SK_390	2.42195	12
SK_391	2.34003	9
SK_392	2.72905	6
SK_393	2.503	25
SK_394	2.75261	43
SK_395	2.51134	14
SK_396	2.61353	54
SK_397	2.51509	17
SK_398	3.29101	25
SK_399	2.93518	71
SK_400	2.62052	13
SK_401	3.37102	49
SK_402	3.2234	24
SK_403	3.393	45
SK_404	3.17297	25
SK_405	2.63173	17
SK_406	2.59519	9
SK_407	2.68263	18
SK_408	2.68268	63
SK_409	3.99097	26
SK_410	2.36901	19
SK_411	3.8061	15
SK_412	2.84485	23
SK_413	2.86901	51
SK_414	3.07206	17
SK_415	2.92329	57
SK_416	2.90289	66
SK_417	3.18695	18
SK_418	3.11346	68
SK_419	2.99476	25
SK_420	2.95421	18
SK_421	3.00042	24
SK_422	3.18447	28
SK_423	3.03947	31
SK_424	3.8302	13
SK_425	3.06619	23
SK_426	3.15714	18
SK_427	3.22516	36
SK_428	3.09943	28
SK_429	3.12317	15
SK_430	3.09005	21
SK_431	3.14383	30
SK_432	3.28266	66
SK_433	3.28609	31
SK_434	3.41759	3
SK_435	4.2064	43
SK_436	3.26767	3
SK_437	3.47419	95
SK_438	3.30901	53
SK_439	4.28052	28
SK_440	3.44697	24
SK_441	3.53153	13
SK_442	3.32454	79
SK_443	3.49882	60
SK_444	4.00785	69
SK_445	3.65013	23
SK_446	3.71137	21
SK_447	3.70251	41
SK_448	4.09598	24
SK_449	4.5265	8
SK_450	3.54228	14
SK_451	4.51969	39
SK_452	3.51953	38
SK_453	4.25003	9
SK_454	4.59513	23
SK_455	3.80678	16
SK_456	3.66248	59
SK_457	3.65797	142
SK_458	3.91265	88
SK_459	3.66931	11
SK_460	3.70948	67
SK_461	3.88187	39
SK_462	3.95497	35
SK_463	3.87519	94
SK_464	3.96446	37
SK_465	3.89532	33
SK_466	3.78201	4
SK_467	3.45767	8
SK_468	4.36625	76
SK_469	3.48843	7
SK_470	4.0744	40
SK_471	4.10159	37
SK_472	4.00265	32
SK_473	4.47206	14
SK_474	4.65448	42
SK_475	4.20698	58
SK_476	4.06277	52
SK_477	4.28689	28
SK_478	4.5561	54
SK_479	5.10498	60
SK_480	5.76522	58
SK_481	4.25571	69
SK_482	4.36424	43
SK_483	4.37874	150
SK_484	4.34802	21
SK_485	4.21254	43
SK_486	4.25459	49
SK_487	4.26235	38
SK_488	4.2426	33
SK_489	4.53558	27
SK_490	4.53817	27
SK_491	4.36148	46
SK_492	4.5965	82
SK_493	5.86903	60
SK_494	2.8191	31
SK_495	4.36091	46
SK_496	5.24335	50
SK_497	4.61175	48
SK_498	4.67025	32
SK_499	4.40002	14
SK_500	4.66228	40
SK_501	5.86504	8
SK_502	4.78025	57
SK_503	4.54191	64
SK_504	4.68121	13
SK_505	5.38012	31
SK_506	4.83284	36
SK_507	4.62264	56
SK_508	5.60915	51
SK_509	4.6081	36
SK_510	4.86651	-1
SK_511	4.72028	102
SK_512	4.95592	47
SK_513	6.50824	63
SK_514	4.82991	47
SK_515	6.01358	176
SK_516	4.91561	53
SK_517	5.07063	51
SK_518	4.90169	31
SK_519	5.20112	80
SK_520	5.27089	20
SK_521	5.1898	33
SK_522	4.99976	9
SK_523	5.30597	30
SK_524	5.43258	45
SK_525	5.12912	42
SK_526	5.21898	34
SK_527	5.3805	21
SK_528	7.65611	70
SK_529	5.55642	32
SK_530	6.26607	29
SK_531	5.33728	33
SK_532	5.18491	35
SK_533	5.4947	61
SK_534	5.23185	47
SK_535	5.50986	34
SK_536	5.33478	32
SK_537	5.53062	41
SK_538	5.50193	112
SK_539	5.65284	175
SK_540	5.56458	58
SK_541	5.81102	57
SK_542	5.66215	115
SK_543	5.45467	43
SK_544	5.84287	42
SK_545	5.7442	31
SK_546	5.6802	49
SK_547	5.80066	33
SK_548	5.7816	38
SK_549	5.87848	51
SK_550	5.86309	109
SK_551	5.90913	55
SK_552	5.93489	23
SK_553	5.98901	30
SK_554	5.82233	49
SK_555	6.09253	13
SK_556	5.75665	37
SK_557	6.11547	81
SK_558	6.18301	134
SK_559	5.05904	-1
SK_560	6.22381	226
SK_561	6.18443	43
SK_562	6.20156	105
SK_563	7.49089	34
SK_564	5.26792	92
SK_565	5.41285	29
SK_566	6.25465	19
SK_567	6.18099	111
SK_568	7.03462	13
SK_569	6.36069	66
SK_570	6.3973	30
SK_571	5.53838	42
SK_572	6.10596	34
SK_573	8.15512	100
SK_574	8.03576	107
SK_575	6.66602	38
SK_576	8.34862	10
SK_577	6.67641	59
SK_578	7.1835	72
SK_579	6.78077	97
SK_580	6.57476	71
SK_581	6.77039	15
SK_582	6.88959	16
SK_583	6.9069	147
SK_584	6.94701	79
SK_585	6.71706	196
SK_586	6.38897	51
SK_587	6.75288	63
SK_588	6.73037	141
SK_589	7.14176	111
SK_590	8.91542	11
SK_591	7.58383	105
SK_592	7.22736	158
SK_593	6.88912	230
SK_594	7.06505	37
SK_595	7.0609	49
SK_596	7.91362	99
SK_597	7.34617	14
SK_598	7.50663	39
SK_599	7.62551	158
SK_600	7.20919	110
SK_601	7.28506	85
SK_602	7.53278	34
SK_603	7.58352	15
SK_604	7.35752	79
SK_605	8.88399	34
SK_606	10.3215	157
SK_607	8.42701	37
SK_608	7.67134	88
SK_609	7.65704	10
SK_610	7.45161	75
SK_611	7.76061	85
SK_612	8.01102	73
SK_613	7.44341	83
SK_614	7.91602	96
SK_615	7.9488	37
SK_616	8.11439	25
SK_617	7.53673	89
SK_618	8.05456	14
SK_619	7.73787	61
SK_620	8.02182	92
SK_621	8.08267	112
SK_622	7.95458	167
SK_623	8.11738	84
SK_624	6.41794	95
SK_625	8.25758	101
SK_626	8.40831	85
SK_627	8.40536	98
SK_628	8.14226	54
SK_629	7.976	36
SK_630	7.91384	234
SK_631	7.98387	54
SK_632	8.00973	227
SK_633	8.49269	259
SK_634	6.5646	34
SK_635	8.84461	112
SK_636	9.92004	127
SK_637	9.06806	21
SK_638	8.13148	6
SK_639	8.7212	10
SK_640	8.47612	86
SK_641	8.75975	63
SK_642	8.82644	36
SK_643	5.44862	20
SK_644	8.872	62
SK_645	8.41503	36
SK_646	9.0095	138
SK_647	8.96581	22
SK_648	8.85747	99
SK_649	8.96524	60
SK_650	8.921	105
SK_651	9.1096	133
SK_652	8.9619	279
SK_653	9.08203	60
SK_654	9.21789	92
SK_655	8.78765	77
SK_656	9.22499	129
SK_657	9.24476	57
SK_658	9.28623	144
SK_659	9.55389	43
SK_660	9.61637	148
SK_661	9.14045	115
SK_662	9.83163	88
SK_663	9.31893	59
SK_664	10.205	56
SK_665	9.89252	62
SK_666	9.32194	34
SK_667	9.97938	116
SK_668	9.73726	79
SK_669	8.55367	120
SK_670	11.5634	149
SK_671	10.4059	54
SK_672	10.1438	160
SK_673	10.3438	159
SK_674	10.5131	105
SK_675	10.3705	-1
SK_676	10.5618	15
SK_677	10.387	174
SK_678	10.2943	47
SK_679	10.1197	171
SK_680	10.42	60
SK_681	10.8833	70
SK_682	10.7164	456
SK_683	10.6115	53
SK_684	11.3824	55
SK_685	14.5945	45
SK_686	11.0052	30
SK_687	11.0531	61
SK_688	9.99519	11
SK_689	11.099	37
SK_690	12.5117	211
SK_691	11.196	82
SK_692	10.6611	17
SK_693	10.8266	142
SK_694	10.8962	111
SK_695	11.1982	47
SK_696	11.1103	82
SK_697	11.4146	35
SK_698	10.168	46
SK_699	11.4803	128
SK_700	11.7081	143
SK_701	11.5926	84
SK_702	11.659	112
SK_703	11.7939	71
SK_704	12.055	231
SK_705	11.3289	102
SK_706	11.5879	145
SK_707	11.7633	37
SK_708	11.9299	158
SK_709	12.0557	29
SK_710	11.4936	178
SK_711	12.3833	110
SK_712	12.3845	24
SK_713	12.6543	290
SK_714	13.1022	184
SK_715	12.3304	156
SK_716	12.3247	198
SK_717	11.8468	78
SK_718	12.6846	130
SK_719	12.6039	152
SK_720	12.5663	132
SK_721	12.708	99
SK_722	12.6134	141
SK_723	12.8279	134
SK_724	12.3198	64
SK_725	12.737	31
SK_726	10.8353	110
SK_727	18.9492	18
SK_728	11.7947	813
SK_729	14.7494	150
SK_730	13.1755	104
SK_731	13.1563	251
SK_732	13.4903	23
SK_733	13.0135	14
SK_734	12.9426	72
SK_735	13.3635	78
SK_736	13.3606	183
SK_737	13.1608	84
SK_738	13.6631	122
SK_739	13.8028	254
SK_740	14.0077	178
SK_741	14.0672	37
SK_742	13.2558	-1
SK_743	12.3688	237
SK_744	13.9686	169
SK_745	13.9052	116
SK_746	13.6891	79
SK_747	14.1802	100
SK_748	13.4482	179
SK_749	10.3564	74
SK_750	14.3133	121
SK_751	13.4337	67
SK_752	14.0962	360
SK_753	14.8596	1851
SK_754	15.2527	322
SK_755	14.4183	198
SK_756	13.7292	30
SK_757	13.6773	175
SK_758	14.6038	68
SK_759	13.124	106
SK_760	14.6316	74
SK_761	14.6098	114
SK_762	14.5393	267
SK_763	14.3048	52
SK_764	14.9394	106
SK_765	14.6134	224
SK_766	15.0099	143
SK_767	15.0344	33
SK_768	15.01	78
SK_769	14.823	92
SK_770	15.3285	126
SK_771	15.2267	140
SK_772	14.2705	60
SK_773	12.3401	214
SK_774	14.9933	39
SK_775	15.5271	180
SK_776	14.8092	107
SK_777	9.83209	139
SK_778	15.0206	-1
SK_779	15.9285	403
SK_780	16.3459	31
SK_781	16.9504	344
SK_782	19.3394	35
SK_783	16.0939	167
SK_784	17.1309	28
SK_785	17.2392	165
SK_786	17.2369	130
SK_787	17.0732	252
SK_788	17.6594	118
SK_789	17.6636	211
SK_790	19.0093	605
SK_791	23.81	308
SK_792	18.3291	126
SK_793	18.1674	292
SK_794	18.6098	36
SK_795	18.1653	202
SK_796	17.753	92
SK_797	18.4572	58
SK_798	18.4493	118
SK_799	18.9399	206
SK_800	17.6434	105
SK_801	19.0099	170
SK_802	18.8574	103
SK_803	18.8981	106
SK_804	18.9097	143
SK_805	18.9798	117
SK_806	25.1648	192
SK_807	19.8356	151
SK_808	15.9641	156
SK_809	19.1783	74
SK_810	20.486	42
SK_811	20.6018	113
SK_812	20.2675	123
SK_813	20.8016	259
SK_814	20.2543	214
SK_815	20.455	213
SK_816	20.7376	539
SK_817	21.2662	333
SK_818	20.402	141
SK_819	20.7922	59
SK_820	21.771	488
SK_821	22.1535	159
SK_822	22.0174	88
SK_823	22.4962	131
SK_824	23.0975	35
SK_825	22.5148	206
SK_826	22.9046	132
SK_827	24.6548	-1
SK_828	23.1863	182
SK_829	24.1253	160
SK_830	24.1187	288
SK_831	24.1981	112
SK_832	24.2971	63
SK_833	24.6859	115
SK_834	24.5404	52
SK_835	24.9571	243
SK_836	18.2593	294
SK_837	25.2661	140
SK_838	24.2629	259
SK_839	24.6549	349
SK_840	29.1828	962
SK_841	25.3753	637
SK_842	26.2689	-1
SK_843	25.4653	743
SK_844	24.4707	78
SK_845	25.0144	53
SK_846	25.4101	168
SK_847	26.4659	1630
SK_848	14.8041	98
SK_849	25.0569	32
SK_850	26.6442	204
SK_851	26.8057	221
SK_852	26.4419	407
SK_853	28.092	168
SK_854	26.2345	217
SK_855	21.0803	158
SK_856	27.2499	220
SK_857	28.2138	150
SK_858	27.2768	72
SK_859	28.2916	100
SK_860	26.8393	227
SK_861	26.2056	107
SK_862	28.2196	30
SK_863	28.6724	336
SK_864	28.2406	363
SK_865	29.048	242
SK_866	27.1449	233
SK_867	28.7036	166
SK_868	29.5571	369
SK_869	29.2158	297
SK_870	29.6418	257
SK_871	29.9889	366
SK_872	29.5543	862
SK_873	29.849	88
SK_874	29.4095	220
SK_875	30.4024	202
SK_876	31.1745	276
SK_877	32.15	37
SK_878	31.6782	134
SK_879	31.6363	123
SK_880	30.2481	150
SK_881	31.8295	330
SK_882	32.481	122
SK_883	32.3553	147
SK_884	34.1333	193
SK_885	34.6577	283
SK_886	34.3472	476
SK_887	33.9028	433
SK_888	34.5354	84
SK_889	34.3704	249
SK_890	35.4663	74
SK_891	34.6788	220
SK_892	39.0647	315
SK_893	27.71	38
SK_894	37.6145	180
SK_895	36.133	65
SK_896	36.9591	1427
SK_897	36.4375	463
SK_898	31.4982	101
SK_899	38.6922	213
SK_900	39.5919	269
SK_901	40.4237	150
SK_902	42.9228	52
SK_903	38.7832	779
SK_904	41.1093	1061
SK_905	41.3727	247
SK_906	42.8616	94
SK_907	43.4933	173
SK_908	45.4377	329
SK_909	46.0241	377
SK_910	46.4129	203
SK_911	47.1136	344
SK_912	48.0858	455
SK_913	48.7991	75
SK_914	39.5692	70
SK_915	49.1875	289
SK_916	50.8323	326
SK_917	52.8791	861
SK_918	52.6607	62
SK_919	49.5065	296
SK_920	50.8241	196
SK_921	52.7092	494
SK_922	51.1845	-1
SK_923	51.7864	669
SK_924	51.6526	223
SK_925	52.1828	-1
SK_926	52.9688	221
SK_927	64.2912	408
SK_928	55.4502	804
SK_929	56.4448	290
SK_930	53.6967	244
SK_931	50.5488	494
SK_932	57.0888	678
SK_933	57.3131	160
SK_934	60.8716	499
SK_935	60.6722	758
SK_936	62.0016	110
SK_937	64.3839	656
SK_938	65.634	1334
SK_939	70.3894	198
SK_940	71.7868	2169
SK_941	72.3271	283
SK_942	74.9728	1168
SK_943	75.3705	236
SK_944	75.2735	1552
SK_945	78.6992	605
SK_946	63.9947	151
SK_947	77.3344	1155
SK_948	79.577	469
SK_949	83.9724	990
SK_950	77.7175	576
SK_951	80.6719	252
SK_952	85.1073	174
SK_953	80.1421	688
SK_954	93.1995	637
SK_955	102.162	312
SK_956	101.131	130
SK_957	112.377	1372
SK_958	131.331	491
SK_959	155.665	164
SK_960	136.675	546
SK_961	179.576	317
SK_962	201.865	251

## Sheet: Ground Site 1
Time - Excel, CST [days]	Methane Volume Fraction [%]	VentX Methane Mass Flow [kg/h]	VentX Flow Rate [m3/day]	Ultrasonic Flow Rate [m3/day]
44426.4	89.4511	43.9968	1740.12	1424.64
44426.4	89.3691	41.8322	1656.03	2026.56
44426.4	89.3627	42.4973	1682.48	1872.78
44426.4	89.7173	44.0498	1737.05	1359.33
44426.4	89.4331	43.6464	1726.61	1303.74
44426.4	89.4844	43.8395	1733.26	1592.85
44426.4	89.6473	44.233	1745.64	855.738
44426.4	89.9139	45.294	1782.21	1543.03
44426.4	89.6997	43.4251	1712.75	1704.13
44426.4	89.6071	44.6827	1764.18	1347.2
44426.4	89.5443	43.6993	1726.56	1272.32
44426.4	89.8782	44.8942	1767.18	2290.22
44426.4	89.8593	44.0405	1733.94	1350.85
44426.4	90.0778	44.951	1765.5	1168.86
44426.4	90.0727	46.0852	1810.14	1701.08
44426.4	89.37	43.6861	1729.4	1305.14
44426.4	89.8181	44.4471	1750.75	1294.88
44426.4	89.8875	44.6174	1756.1	789.342
44426.4	89.4553	43.2005	1708.55	969.848
44426.4	90.0478	46.9746	1845.59	1394.37
44426.4	90.0898	46.0513	1808.47	1326.7
44426.4	90.375	47.6099	1863.77	1429.26
44426.4	89.7587	45.7182	1802.01	1798.54
44426.4	90.0902	45.6751	1793.69	1894.57
44426.4	90.0218	46.1077	1812.05	1428.62
44426.4	89.6207	46.0444	1817.66	1366.17
44426.4	89.7514	45.7186	1802.17	1470.45
44426.4	89.4215	45.0359	1781.81	1221.21
44426.4	90.0684	47.4153	1862.48	1068.25
44426.4	90.1656	46.934	1841.58	1325.84
44426.4	89.8983	45.5119	1791.09	978.258
44426.4	89.9366	46.4911	1828.85	1605.49
44426.4	89.6657	45.8724	1809.96	2189.84
44426.4	89.5908	46.0437	1818.24	1643.77
44426.4	90.0195	47.6418	1872.39	1312.12
44426.4	90.0618	46.5961	1830.43	1662.15
44426.4	90.3041	49.1895	1927.12	1833.69
44426.4	89.9447	47.2305	1857.77	1261.27
44426.4	89.692	45.6538	1800.81	1745.02
44426.4	89.5352	46.1427	1823.28	1969.92
44426.4	90.0249	46.6613	1833.75	1829.83
44426.4	90.017	47.6478	1872.68	1546.56
44426.4	90.0342	47.6364	1871.87	1586.24
44426.4	89.6204	45.9704	1814.75	1437.03
44426.4	89.9076	48.7099	1916.75	1742.29
44426.4	90.0115	48.2517	1896.53	946.231
44426.4	89.9812	48.5091	1907.29	1396.84
44426.4	90.1481	49.3233	1935.71	1225.43
44426.4	89.7731	48.2855	1902.9	1540.8
44426.4	90.114	50.1451	1968.71	1501.15
44426.4	90.4354	49.9287	1953.24	1746.08
44426.4	90.2453	49.3464	1934.53	1263.14
44426.4	89.9994	47.6924	1874.8	1519.26
44426.4	89.7508	47.2407	1862.18	1387.12
44426.4	89.9515	47.3505	1862.35	1318.16
44426.4	90.0579	48.5676	1907.96	1792.44
44426.4	89.8206	48.067	1893.28	1268.35
44426.4	90.3254	49.5079	1939.14	1094.75
44426.4	89.7934	47.7808	1882.58	1032.98
44426.4	90.2821	50.2232	1968.1	1168.25
44426.4	90.0016	48.6362	1911.85	1467.28
44426.4	90.1376	49.5916	1946.46	1427.29
44426.4	89.6777	48.509	1913.74	1788.69
44426.4	90.1359	49.7046	1950.94	1702.92
44426.4	90.3783	50.4503	1974.9	1836.07
44426.4	90.4144	50.8513	1989.8	1818.7
44426.4	90.1875	48.4583	1900.93	1145.94
44426.4	90.0444	49.1695	1931.89	1340.55
44426.4	90.2158	50.5111	1980.84	1137.53
44426.4	89.7745	48.896	1926.93	1282.87
44426.4	90.4109	50.5361	1977.54	1816.99
44426.4	89.7625	49.2197	1939.94	1469.42
44426.4	90.3616	51.026	1997.8	1024.02
44426.4	89.8484	48.909	1925.85	1092.15
44426.4	90.2433	50.5124	1980.29	1433.26
44426.4	90.3322	51.7243	2025.8	1712.98
44426.4	90.2717	50.9985	1998.71	1214.08
44426.4	90.7298	53.5503	2088.13	1904.06
44426.4	90.3292	51.5062	2017.32	1663.05
44426.4	89.9314	49.6509	1953.26	1108.63
44426.4	90.3139	51.9714	2035.89	1708.21
44426.4	90.1914	50.5941	1984.63	1914.17
44426.4	90.3917	52.0978	2039.08	1594.62
44426.4	89.9417	50.5738	1989.34	1491.15
44426.4	90.5092	51.7107	2021.31	2087.97
44426.4	89.7636	49.8273	1963.87	1661.38
44426.4	90.0081	50.5669	1987.6	1685.18
44426.4	90.5073	52.0686	2035.34	1317.36
44426.4	89.8218	50.0165	1970.04	1492.52
44426.4	90.4398	52.4494	2051.76	1522.65
44426.4	89.9733	51.0242	2006.35	1151.28
44426.4	90.2276	51.5874	2022.78	1926.78
44426.4	89.8406	50.5719	1991.5	2185.48
44426.4	90.2382	52.34	2052.05	2215.44
44426.4	90.0469	51.6953	2031.08	2159.11
44426.4	89.9814	51.7002	2032.75	1521.78
44426.4	90.3834	51.7154	2024.3	1766.17
44426.4	89.8934	50.827	2000.38	1539.56
44426.4	89.8697	50.5023	1988.12	2273.13
44426.4	90.2363	52.0406	2040.35	2099.54
44426.4	90.2972	52.8986	2072.6	1950.08
44426.4	90.0878	51.4644	2021.09	1944.54
44426.4	90.0291	51.7938	2035.35	2263.2
44426.4	90.631	54.9619	2145.51	2287.99
44426.4	90.0828	52.557	2064.11	2061.46
44426.4	89.8667	50.5265	1989.14	1435.33
44426.4	89.9541	52.1684	2051.78	1525.71
44426.4	90.5933	55.2168	2156.35	1756.39
44426.4	89.728	51.4932	2030.33	1713.57
44426.4	89.4794	50.3761	1991.8	1016.75
44426.4	89.9633	51.8776	2040.13	1508.45
44426.4	90.3291	53.9283	2112.2	1618.08
44426.4	89.9293	51.8062	2038.1	2113.52
44426.4	89.7316	51.5951	2034.27	1653.93
44426.4	90.0448	51.8231	2036.15	1780.83
44426.4	90.3758	53.776	2105.14	2129.74
44426.4	89.766	51.6207	2034.5	1410.77
44426.4	90.1779	53.4383	2096.51	1760.55
44426.4	89.98	51.8318	2037.96	1412.01
44426.4	90.574	55.2081	2156.47	1367.91
44426.4	89.8494	52.2345	2056.78	1572.26
44426.4	90.5099	53.2991	2083.38	1676.9
44426.4	90.5557	53.9904	2109.34	1690.62
44426.4	90.0416	50.9364	2001.38	1262.37
44426.4	90.2865	52.2761	2048.45	2086.33
44426.4	89.7524	51.3312	2023.4	1471.52
44426.4	90.0531	51.5481	2025.16	1195.54
44426.4	89.981	51.3623	2019.48	2014.86
44426.4	90.7864	53.7282	2093.76	2306.33
44426.4	90.3705	51.6743	2022.99	1951.44
44426.4	90.186	50.8051	1993.03	801.248
44426.4	90.0392	50.6168	1988.88	1582.34
44426.4	90.2671	51.0616	2001.29	1996.27
44426.4	89.6299	49.0445	1935.89	1498.16
44426.4	90.2833	52.8542	2071.18	1617.77
44426.4	89.9888	51.2132	2013.44	707.417
44426.4	89.913	51.2675	2017.27	1012.99
44426.4	90.8113	52.9191	2061.66	1824.8
44426.4	89.9804	50.5608	1987.97	1339.52
44426.4	89.7196	49.1076	1936.45	1701.16
44426.4	90.3531	51.8561	2030.49	1755.32
44426.4	90.2405	50.5746	1982.78	1874.15
44426.4	89.8205	48.7665	1920.84	1709.28
44426.4	90.3508	52.1935	2043.76	2136.61
44426.4	89.7224	48.8333	1925.57	1977.77
44426.4	90.5654	51.6863	2019.1	1613.2
44426.4	90.1456	50.4716	1980.83	2378.52
44426.4	90.1782	50.4126	1977.8	1856.89
44426.4	90.2112	50.4993	1980.47	1176.27
44426.4	90.2177	50.2196	1969.37	2051.65
44426.4	89.6821	48.8876	1928.58	2222.09
44426.4	90.2625	49.8644	1954.46	1347.69
44426.4	90.6051	51.5377	2012.41	814.235
44426.4	90.2185	51.0576	2002.21	1573.86
44426.4	90.4016	50.6778	1983.29	1708.03
44426.4	90.33	51.2331	2006.61	1606.65
44426.4	90.0449	49.7588	1955.04	1845.45
44426.4	90.0571	49.7771	1955.49	1851.5
44426.4	90.3396	51.604	2020.92	1244.49
44426.4	90.3292	51.6141	2021.55	1494.86
44426.4	90.6137	52.2632	2040.55	2052
44426.4	90.4712	52.1498	2039.33	1003.36
44426.4	90.1861	50.73	1990.08	1462.27
44426.4	90.5912	52.1602	2037.03	1783.23
44426.4	90.3472	51.2399	2006.5	1390.78
44426.4	90.5077	51.4836	2012.46	1207.53
44426.4	89.8331	50.9757	2007.57	1374.17
44426.4	90.8248	53.1388	2069.91	1699.47
44426.4	90.2995	52.6813	2064.03	1242.19
44426.4	90.2151	50.2344	1970	1825.39
44426.4	90.7214	52.6639	2053.75	1311.24
44426.4	90.4426	53.1431	2078.83	2025.51
44426.4	90.7344	53.4786	2085.23	1755.25
44426.4	90.3562	52.6754	2062.51	1879.8
44426.4	90.5924	54.3058	2120.8	1646.75
44426.4	90.2593	52.1988	2046.04	1410.09
44426.4	89.9366	50.8578	2000.63	1347.1
44426.4	90.3135	52	2037.02	1624.81
44426.4	89.9118	49.8706	1962.33	1073
44426.4	90.4204	53.2217	2082.41	1172.75
44426.4	90.2742	51.4328	2015.68	1738.39
44426.4	90.0157	50.1711	1971.88	1583.86
44426.4	89.925	50.8959	2002.38	1567.2
44426.4	90.2066	52.1562	2045.56	1652.92
44426.4	90.8546	54.1968	2110.43	1080.27
44426.4	90.1895	52.3343	2052.94	1118.13
44426.4	90.5882	51.6317	2016.46	1142.4
44426.4	90.1839	51.7823	2031.41	1113.98
44426.4	90.2433	52.0278	2039.69	1655.51
44426.4	90.1354	51.2694	2012.37	1199.28
44426.4	90.7242	54.1659	2112.26	1673.11
44426.4	90.2832	51.2751	2009.3	999.773
44426.4	90.019	51.3784	2019.25	1411.89
44426.4	90.2712	51.1471	2004.55	1755.55
44426.4	90.732	52.8602	2061.17	1648.2
44426.4	90.6144	52.8021	2061.57	1233.76
44426.4	90.6016	52.6101	2054.37	1686.75
44426.4	90.8592	54.4918	2121.81	1497.79
44426.4	89.9654	50.9512	2003.66	1241.77
44426.4	90.1226	50.7318	1991.55	2209.27
44426.4	90.2236	52.018	2039.76	1819.63
44426.4	90.2382	51.1279	2004.53	1505.45
44426.4	90.0467	50.8015	1995.97	1595.06
44426.4	90.0545	50.4103	1980.42	1653.68
44426.4	90.2723	51.606	2022.51	1189.71
44426.4	90.6468	52.6239	2053.88	1653.48
44426.4	90.6693	52.7969	2060.12	1587.73
44426.4	90.7386	52.9577	2064.82	1401.9
44426.4	90.8389	53.6841	2090.83	1435.93
44426.4	90.4067	52.5647	2057.02	1877.38
44426.4	90.6425	54.3918	2122.98	1588.54
44426.4	90.3445	51.0699	1999.9	2028.24
44426.4	90.3116	51.4929	2017.2	1258.93
44426.4	90.3862	51.5694	2018.53	1737.03
44426.4	90.5832	52.1535	2036.95	2075.33
44426.4	90.4693	51.3495	2008.07	1932.34
44426.4	90.1237	50.7328	1991.57	1355.74
44426.4	89.7854	49.8689	1965.03	1181.65
44426.4	90.1581	51.2466	2010.97	1453.15
44426.4	90.4455	51.6569	2020.63	2092.87
44426.4	90.8604	53.6699	2089.78	1994.54
44426.4	90.0747	50.8639	1997.8	1253.17
44426.4	90.4155	51.6573	2021.31	2065.56
44426.4	90.5019	52.0171	2033.45	1601.35
44426.4	90.2616	50.976	1998.05	1815.95
44426.4	90.5925	52.357	2044.69	1475.16
44426.4	90.5024	51.5169	2013.88	1078.72
44426.4	90.5333	52.729	2060.56	1436.52
44426.4	90.9191	52.6968	2050.56	1207.11
44426.4	90.5888	52.5302	2051.54	1807.8
44426.4	90.4224	51.9463	2032.47	1484.06
44426.4	90.6031	51.5532	2013.06	1232.46
44426.4	90.8959	54.1015	2105.76	1693.87
44426.4	90.5207	52.7285	2060.83	1796.89
44426.4	90.947	53.8065	2093.11	1716.55
44426.4	90.3116	50.4976	1978.21	1446.01
44426.4	90.7796	52.286	2037.71	1579.77
44426.4	90.5613	50.9359	1989.88	1837.8
44426.4	90.719	52.3056	2039.84	1393.99
44426.4	91.0218	52.6831	2047.72	1437.05
44426.4	90.2719	48.8127	1913.05	2047.41
44426.4	91.0005	52.2169	2030.08	1669.74
44426.4	90.6216	52.0739	2032.98	1520.55
44426.4	90.5285	51.3684	2007.5	1419.48
44426.4	90.8004	52.9642	2063.67	2104.43
44426.4	90.6417	51.4577	2008.48	1495.62
44426.4	90.7381	51.5443	2009.72	1599.09
44426.4	90.2118	49.8451	1954.81	2015.76
44426.4	90.3984	51.4392	2013.16	1965.97
44426.4	90.5722	49.784	1944.64	1453.18
44426.4	91.0707	52.3888	2035.19	1267.24
44426.4	90.5174	49.995	1954.06	1904.47
44426.4	91.12	50.8794	1975.48	1655.82
44426.4	90.0646	48.6602	1911.46	2060.33
44426.4	90.2347	48.8365	1914.77	2406.9
44426.4	90.2089	49.2063	1929.82	1422.31
44426.4	90.3326	50.6358	1983.16	1456.33
44426.4	90.9243	53.2365	2071.45	1169.44
44426.4	90.9823	52.0973	2025.83	1089.76
44426.4	90.749	51.7002	2015.55	1674.46
44426.4	90.4033	49.0515	1919.61	1306.47
44426.4	90.55	50.238	1962.86	1669.19
44426.4	90.6966	51.1473	1995.15	2220.13
44426.4	90.6331	50.7427	1980.76	1911.46
44426.4	90.4564	51.7241	2023.01	1220.1
44426.4	90.8579	51.3468	1999.38	1859.96
44426.4	91.1288	52.4277	2035.4	1993.97
44426.4	90.6385	50.66	1977.41	1874.94
44426.4	90.7216	51.5053	2008.56	1533.57
44426.4	90.4952	51.6534	2019.38	1566.12
44426.4	90.5276	50.8844	1988.61	2172.83
44426.4	90.8897	52.2857	2035.23	2363.49
44426.4	90.2165	49.0825	1924.8	1367.11
44426.4	90.77	51.7029	2015.2	872.143
44426.4	90.8935	52.1615	2030.31	1637.6
44426.4	90.8901	51.249	1994.87	2117.71
44426.4	90.3404	49.4868	1937.99	1963.32
44426.4	90.5135	51.1361	1998.75	2021.25
44426.4	90.4749	50.2678	1965.65	1599.67
44426.4	90.8067	52.8255	2058.12	1546.72
44426.4	90.8616	51.8404	2018.52	1005.55
44426.4	90.5876	50.9889	1991.37	1631.01
44426.4	90.7757	50.6568	1974.3	1351.98
44426.4	90.2349	49.7837	1951.9	1377.38
44426.4	90.9161	51.7305	2013.03	1637.24
44426.4	90.2237	49.6366	1946.37	1438.4
44426.4	90.472	49.8259	1948.43	1999.01
44426.4	90.3895	49.5264	1938.49	1224.3
44426.4	90.4895	50.7093	1982.6	1226.82
44426.4	91.0322	51.8761	2016.12	1792.81
44426.4	89.9929	47.6913	1874.89	1280.61
44426.4	90.8278	51.2663	1996.91	1578.17
44426.4	90.1372	49.6156	1947.41	1215.78
44426.4	90.8892	52.3496	2037.73	1794.98
44426.4	90.8819	51.0154	1985.95	1522.96
44426.4	90.641	49.765	1942.42	1688.13
44426.4	90.2457	48.3497	1895.45	1660.75
44426.4	90.6392	49.0347	1913.96	1526.23
44426.4	90.2124	47.2951	1854.79	1569.91
44426.4	90.2993	47.7634	1871.35	1322.02
44426.4	90.7214	48.5682	1894.03	1575.84
44426.4	90.6508	48.4773	1891.96	1727.97
44426.4	90.6108	47.8533	1868.43	1819.44
44426.4	91.0933	48.4696	1882.47	1676.84
44426.4	90.3339	45.761	1792.21	1386.11
44426.4	90.5597	47.6207	1860.4	1709.32
44426.4	90.5994	46.6223	1820.59	1774.64
44426.4	90.3648	45.8653	1795.68	947.948
44426.4	90.5284	46.5879	1820.68	1909.77
44426.4	91.2212	48.7835	1892.01	1570.64
44426.4	90.6348	47.4498	1852.18	1460.97
44426.4	90.2516	46.4798	1822.02	1223.28
44426.4	90.5342	46.2405	1806.99	1480.04
44426.4	90.3912	45.7639	1791.19	955.641
44426.4	90.9753	48.0824	1869.85	1163.41
44426.4	90.822	47.4528	1848.48	2017.82
44426.4	90.4479	46.054	1801.41	1871.02
44426.4	90.9919	48.7269	1894.57	1488.16
44426.4	90.4489	47.0078	1838.7	1426.34
44426.4	90.8112	48.6297	1894.55	2003.86
44426.4	90.3985	46.9619	1837.93	1967.18
44426.4	90.9426	48.9421	1903.97	1096.26
44426.4	90.3125	47.2009	1849.04	1611.01
44426.4	90.4031	46.0999	1804.1	944.163
44426.4	90.8219	48.418	1886.08	961.433
44426.4	90.2852	47.0027	1841.84	1709.6
44426.4	90.3423	47.0424	1842.23	1686.04
44426.4	90.909	48.4389	1885.09	1392.12
44426.4	90.8205	48.9665	1907.48	1374.74
44426.4	90.3385	47.8547	1874.11	1607.18
44426.4	90.4673	48.6577	1902.85	139.241
44426.4	90.5167	48.0327	1877.38	970.381
44426.4	90.2755	46.9252	1839	1497.8
44426.4	90.5421	48.3418	1888.94	1226.27
44426.4	90.7534	49.4708	1928.55	1482.47
44426.4	90.9404	50.0464	1946.98	1148.71
44426.4	90.8441	49.5191	1928.5	934.987
44426.4	90.8889	49.6178	1931.4	1927.59
44426.4	90.4986	48.6564	1902.14	1574.56
44426.4	90.2981	47.8795	1875.93	1381.71
44426.4	90.6428	49.9838	1950.93	1535.6
44426.4	90.9788	49.3111	1917.56	2515.06
44426.4	90.5132	48.8508	1909.43	1954.33
44426.4	90	46.5307	1829.12	1305.29
44426.4	90.8394	50.2183	1955.84	1984.77
44426.4	90.6898	49.0455	1913.31	1593.6
44426.4	90.5964	49.4089	1929.47	987.558
44426.4	90.8816	49.9415	1944.15	1465.63
44426.4	90.2389	47.4252	1859.35	417.712
44426.4	90.1441	47.2376	1853.94	671.019
44426.4	90.7026	49.9635	1948.85	1564.65
44426.4	90.7137	49.8643	1944.74	1217.04
44426.4	90.8647	51.4734	2004.16	748.481
44426.4	89.9743	48.4462	1904.96	1696.98
44426.4	90.296	49.2328	1929	1338.66
44426.4	90.3894	49.4646	1936.07	1395.04
44426.4	90.8604	50.9137	1982.46	1238.61
44426.4	90.4695	50.4312	1972.16	1575.72
44426.4	90.3651	48.6769	1905.75	1050.91
44426.4	90.1428	47.9823	1883.19	1521.09
44426.4	90.4276	47.9469	1875.87	2129.34
44426.4	90.2211	48.8859	1916.99	1830.55
44426.4	90.3373	49.3219	1931.6	1391.37
44426.4	91.1217	52.1016	2022.9	1828.43
44426.4	90.6998	50.8944	1985.22	1684.67
44426.4	90.2825	49.4629	1938.3	1873.95
44426.4	90.3721	49.6554	1943.91	1791.27
44426.4	91.1082	52.9813	2057.36	982.198
44426.4	90.9584	50.7503	1973.97	996.644
44426.4	90.8397	51.2144	1994.62	1810.42
44426.4	90.7713	51.0243	1988.72	1484.43
44426.4	90.0851	48.5634	1907.22	2087
44426.4	90.55	49.5346	1935.38	1162.23
44426.4	90.3618	49.8709	1952.57	1013.24
44426.4	90.6178	50.8134	1983.85	1588.91
44426.4	90.7276	50.5491	1971.14	1625.66
44426.4	90.7157	51.5614	2010.88	1557.5
44426.4	90.8483	52.885	2059.49	1377.77
44426.4	91.1622	53.523	2077.16	1993.67
44426.4	90.7974	51.3526	2000.94	2149.74
44426.4	90.4755	50.1576	1961.33	1387.69
44426.4	90.7303	50.2902	1960.99	2027.86
44426.4	90.6698	50.2435	1960.48	1314.2
44426.4	91.0754	50.697	1969.36	2274.41
44426.4	90.6447	49.6944	1939.59	1878.17
44426.4	90.287	47.4803	1860.51	1560.61
44426.4	90.6273	48.6539	1899.34	1697.3
44426.4	91.0672	49.7351	1932.17	1452.12
44426.4	90.3854	49.1018	1921.96	1620.79
44426.4	90.4904	49.3207	1928.29	648.865
44426.4	90.4493	49.5022	1936.26	873.787
44426.4	90.3435	48.6174	1903.88	1034.21
44426.4	90.483	48.7643	1906.69	1385.67
44426.4	90.1352	47.119	1849.47	1537.2
44426.4	90.5252	48.6442	1901.11	2110.01
44426.4	90.542	50.1063	1957.88	1916.83
44426.4	90.4945	50.3677	1969.13	1311.83
44426.4	90.1227	48.9708	1922.42	980.207
44426.4	90.1215	49.5501	1945.19	998.008
44426.4	90.7248	51.0502	1990.75	1404.17
44426.4	91.3642	54.0358	2092.43	1141.54
44426.4	90.686	51.388	2004.78	1176.72
44426.4	90.3845	51.2592	2006.42	1225.93
44426.4	90.3052	51.0623	2000.47	1512.13
44426.4	90.8354	53.1452	2069.92	2190.02
44426.4	90.0175	50.1651	1971.6	597.573
44426.4	90.5708	51.7638	2022.01	693.249
44426.4	90.6866	51.8289	2021.96	1186.89
44426.4	90.7756	53.0818	2068.81	1689.77
44426.4	90.5193	52.8997	2067.55	2477.39
44426.4	90.4995	51.648	2019.07	2391.25
44426.4	90.24	51.8037	2030.99	2175.32
44426.4	89.9145	50.1279	1972.4	1544.74
44426.4	90.748	53.9709	2104.1	1939.89
44426.4	90.781	54.973	2142.39	1966.31
44426.4	90.417	52.1974	2042.41	1602.82
44426.4	90.9403	53.6628	2087.67	1505.07
44426.4	90.4329	52.8136	2066.16	1324.47
44426.4	90.7604	53.5915	2089.03	2057.35
44426.4	91.0918	55.0143	2136.69	1798.74
44426.4	90.6364	53.2404	2078.18	1924.96
44426.4	90.1492	51.3175	2013.95	1476.83
44426.4	90.4947	53.0464	2073.85	1424.27
44426.4	90.6433	53.2724	2079.27	1041.61
44426.4	90.6307	54.3333	2120.98	2062.62
44426.4	90.0795	52.3583	2056.38	2039.16
44426.4	90.835	54.3121	2115.38	1756.76
44426.4	90.4562	52.3755	2048.49	1373.76
44426.4	90.624	53.7847	2099.71	1922.17
44426.4	91.2065	56.635	2196.87	2237.24
44426.4	90.7911	55.0254	2144.2	1766.88
44426.4	90.2953	53.066	2079.2	1860.53
44426.4	90.6646	55.1629	2152.56	1914.74
44426.4	90.6109	54.3429	2121.82	1766.33
44426.4	90.5105	53.9792	2109.95	1451.03
44426.4	90.2329	53.1853	2085.32	1671.59
44426.4	90.6084	54.8849	2143.03	1250.18
44426.4	91.0434	55.9396	2173.78	1127.61
44426.4	90.7932	55.7451	2172.19	926.633
44426.4	90.7689	54.4288	2121.47	1405.53
44426.4	90.5363	54.2767	2120.97	999.518
44426.4	90.3804	54.1428	2119.39	1823.31
44426.4	90.3131	54.3685	2129.81	2132.57
44426.4	90.7713	55.0914	2147.24	1940
44426.4	90.9551	55.5857	2162.12	1683.93
44426.4	90.5632	53.5517	2092.02	2369.57
44426.4	90.8766	56.0501	2182.07	1427.15
44426.4	90.3956	53.5143	2094.44	1091.62
44426.4	91.0403	56.5938	2199.28	1276.03
44426.4	90.2827	53.5283	2097.61	1770.54
44426.4	90.8075	56.606	2205.39	1464.36
44426.4	90.4726	53.644	2097.73	1673.63
44426.4	91.1718	57.1949	2219.43	1606.99
44426.4	90.5044	54.0649	2113.44	2172.66
44426.4	90.9908	55.5564	2160.14	2062.24
44426.4	90.4715	54.7159	2139.67	1957.64
44426.4	90.2991	53.6645	2102.56	1732.02
44426.4	91.3096	57.7974	2239.43	1613.87
44426.4	90.6327	54.2287	2116.84	1675.56
44426.4	91.1034	56.8589	2208.05	1394.82
44426.4	90.6281	55.0947	2150.76	1882.15
44426.4	90.7114	55.9914	2183.76	2361.93
44426.4	90.8137	56.8736	2215.66	1817.18
44426.4	90.6315	55.454	2164.7	1661.77
44426.4	90.6109	55.4513	2165.09	1861.06
44426.4	90.4871	55.5715	2172.75	1858.41
44426.4	90.4096	54.3431	2126.54	2164.53
44426.4	91.0054	56.775	2207.17	1410.69
44426.4	90.173	54.0563	2120.87	1813.02
44426.4	91.2879	58.1872	2255.06	1241.3
44426.4	90.7574	56.3414	2196.29	820.287
44426.4	90.7655	56.1034	2186.82	1362.36
44426.4	90.515	55.6505	2175.17	1289.21
44426.4	91.0913	56.2477	2184.6	1138.31
44426.4	90.7071	55.3437	2158.6	1311.1
44426.4	90.6266	55.6271	2171.58	1580.67
44426.4	90.2602	53.966	2115.28	1954.31
44426.4	90.4379	54.9586	2149.96	1851.14
44426.4	90.9286	57.3827	2232.67	887.926
44426.4	91.0037	57.3387	2229.12	1085.81
44426.4	90.5481	54.6391	2134.86	1628.88
44426.4	91.0043	57.4657	2234.04	1704.78
44426.4	91.234	56.6707	2197.59	1812.75
44426.4	90.8597	56.1841	2187.7	1870.48
44426.4	91.7987	60.1162	2316.86	1626.64
44426.4	90.9313	56.8184	2210.65	2263.49
44426.4	90.7312	55.8677	2178.45	1879.09
44426.4	90.517	55.1651	2156.15	2019.76
44426.4	90.7727	56.1704	2189.26	1593.11
44426.4	90.608	55.8	2178.78	2027.65
44426.4	90.3684	54.7881	2144.94	1546.18
44426.4	90.4832	55.6307	2175.16	1900.83
44426.4	90.4527	55.3308	2164.16	2314.46
44426.4	90.7561	55.5909	2167.07	2012.29
44426.4	91.1965	55.7783	2163.87	860.144
44426.4	90.8869	55.2318	2149.97	1557.53
44426.4	90.2487	53.7853	2108.47	1244.84
44426.4	90.7138	56.4898	2203.14	1858.76
44426.4	90.7388	55.7346	2173.09	1847.39
44426.4	91.189	57.8985	2246.31	1811.56
44426.4	91.1446	56.777	2203.87	2468.74
44426.4	91.0109	56.9771	2214.89	2297.49
44426.4	90.7	55.2471	2155	1914.73
44426.4	90.4786	54.5493	2132.99	1654.4
44426.4	90.9431	56.395	2193.89	2036
44426.4	90.9694	56.7498	2207.06	1645.46
44426.4	90.8057	55.2982	2154.48	1438.6
44426.4	90.4116	54.2735	2123.78	1541.78
44426.4	91.0755	57.7541	2243.5	1585.7
44426.4	90.803	56.5653	2203.92	1978.54
44426.4	90.4797	55.5207	2170.95	1916.67
44426.4	90.8688	56.0242	2181.25	2282.46
44426.4	90.4944	55.0844	2153.53	1847.85
44426.4	90.5346	55.0449	2151.03	1667.79
44426.4	90.6593	54.7764	2137.6	1207.57
44426.4	90.9905	56.2368	2186.6	2360.1
44426.4	90.6697	56.2731	2195.75	2587.77
44426.4	90.8099	55.8395	2175.47	2141.98
44426.4	90.4292	55.0292	2152.93	2463.51
44426.4	90.6388	54.9841	2146.19	2369.26
44426.4	90.7553	56.0625	2185.47	2265.59
44426.4	91.1561	58.35	2264.64	2082.36
44426.4	90.9453	57.8021	2248.58	1685.68
44426.4	90.2333	55.6818	2183.19	1857.3
44426.4	91.2665	58.0846	2251.62	2184.94
44426.4	90.8924	57.2221	2227.31	1437.49
44426.4	90.2884	54.3608	2130.09	2037.39
44426.4	90.956	57.1115	2221.45	1573.6
44426.4	90.7361	55.0945	2148.19	2003.56
44426.4	90.9129	56.6457	2204.38	2235.81
44426.4	90.8521	55.5564	2163.43	1860.83
44426.4	90.979	57.0569	2218.77	1715.37
44426.4	91.1453	57.618	2236.5	3048.85
44426.4	91.3208	58.4337	2263.8	2819.92
44426.4	90.606	56.0003	2186.64	1639.02
44426.4	90.9317	56.7154	2206.63	1966.9
44426.4	90.6153	55.0074	2147.65	1948.58
44426.4	90.8659	56.836	2212.93	2061.03
44426.4	90.5454	56.2955	2199.64	2159.35
44426.4	91.357	58.6733	2272.18	1274.87
44426.4	91.1154	58.0005	2252.08	1903.6
44426.4	90.7939	57.027	2222.13	1998.62
44426.4	90.8973	56.7459	2208.66	2133.51
44426.4	90.5998	55.7839	2178.35	2142.37
44426.4	90.5601	54.5369	2130.58	1466.32
44426.4	90.6444	55.02	2147.45	1061.14
44426.4	90.8322	56.4806	2199.9	776.563
44426.4	90.7681	56.3873	2197.82	2163.13
44426.4	91.1151	57.9375	2249.64	1826.92
44426.4	91.1864	57.4707	2229.78	1669.77
44426.4	90.6046	55.3012	2159.38	2167.42
44426.4	90.7394	55.953	2181.59	2406.95
44426.4	91.3263	58.5101	2266.62	1691.59
44426.4	91.1194	57.518	2233.25	1489.2
44426.4	90.9606	55.8566	2172.53	1950.48
44426.4	90.6749	55.6311	2170.58	1982.53
44426.4	90.866	56.8704	2214.27	1705.63
44426.4	90.7659	55.7737	2173.96	1697.87
44426.4	90.6045	55.3797	2162.45	1162.82
44426.4	90.8254	56.9516	2218.42	1457.71
44426.4	90.693	56.8269	2216.79	1877.61
44426.4	90.8481	57.3349	2232.79	2042.78
44426.4	90.8852	57.1711	2225.5	1211.55
44426.4	90.6535	55.4818	2165.26	1172.63
44426.4	90.315	55.6599	2180.36	1008.22
44426.4	90.6996	55.7415	2174.29	1581.15
44426.4	90.548	55.5086	2168.83	1790.63
44426.4	90.8354	57.1495	2225.88	1551.68
44426.4	91.6588	58.2627	2248.85	2221.58
44426.4	90.6087	54.9551	2145.77	1621.57
44426.4	91.0526	56.5009	2195.37	1175.58
44426.4	90.6837	55.1998	2153.54	1392.09
44426.4	90.8608	55.9624	2179.04	1716.68
44426.4	90.471	55.6222	2175.12	2192.42
44426.4	91.0483	56.9604	2213.33	1843.48
44426.4	90.8063	54.9829	2142.18	1918.94
44426.4	90.9312	56.6466	2203.97	2262.66
44426.4	91.3439	56.6577	2194.44	1066.61
44426.4	90.458	54.3494	2125.65	1422.81
44426.4	90.8058	56.7521	2211.12	1598.32
44426.4	91.4465	58.0783	2246.94	1768.19
44426.4	91.1616	57.0642	2214.61	2161.45
44426.4	90.8988	56.983	2217.85	1778.76
44426.4	90.7174	55.3415	2158.26	1685.76
44426.4	90.664	55.4002	2161.83	1965.11
44426.4	91.2192	57.3293	2223.49	2365.64
44426.4	90.7813	56.3123	2194.58	2259.12
44426.4	91.1589	56.5379	2194.25	2842.95
44426.4	90.8476	56.0938	2184.47	2095.41
44426.4	91.2528	57.5239	2230.21	2372.14
44426.4	91.1176	57.4599	2231.04	1554.58
44426.4	90.6139	54.8866	2142.97	1705.62
44426.4	91.1234	56.5079	2193.94	1824.37
44426.4	90.8465	54.9646	2140.52	1592.97
44426.4	90.5333	54.4463	2127.67	1593.26
44426.4	91.486	57.5393	2225.13	1352.41
44426.4	90.8058	55.908	2178.24	1856.45
44426.4	91.3646	57.1619	2213.47	2662.01
44426.4	90.876	55.8527	2174.4	2126.53
44426.4	91.2111	56.6893	2198.86	2383.31
44426.4	90.6721	54.1544	2113.03	1858.49
44426.4	90.9708	57.0295	2217.9	1837.9
44426.4	91.0291	56.1574	2182.59	2490.83
44426.4	90.3103	53.3982	2091.87	1386.3
44426.4	91.5088	57.2653	2213.98	1375.71
44426.4	90.8184	55.376	2157.21	1027.57
44426.4	90.7779	55.1606	2149.78	894.041
44426.4	90.8866	54.5982	2125.32	1227.53
44426.4	91.0498	56.0228	2176.86	2517.59
44426.4	91.1949	56.3047	2184.33	1489.63
44426.4	91.0741	56.5973	2198.6	1320.51
44426.4	91.2812	57.0716	2211.99	1513.76
44426.4	91.5268	57.5573	2224.83	2149.63
44426.4	91.1773	56.5707	2195.08	2348.97
44426.4	91.0518	55.7281	2165.36	2169.71
44426.4	90.8734	56.7922	2211.04	1757.36
44426.4	90.7996	55.9257	2179.08	1163.01
44426.4	90.8099	55.4677	2160.98	1484.29
44426.4	90.8141	55.6786	2169.1	888.568
44426.4	91.5508	57.9555	2239.63	1495.19
44426.4	90.823	55.6561	2168.01	1839.26
44426.4	90.6848	55.7954	2176.75	1315.13
44426.4	90.9744	56.4832	2196.57	1653.14
44426.4	91.4948	58.0486	2244.61	1959.15
44426.4	91.1831	56.2648	2183.07	1874.17
44426.4	90.8203	55.2305	2151.5	1593.8
44426.4	91.0004	55.9291	2174.4	1078.96
44426.4	91.1502	56.4022	2189.19	1785.02
44426.4	90.8484	54.6126	2126.77	1819.71
44426.4	90.4716	55.1281	2155.79	1438.45
44426.4	91.3236	56.636	2194.09	1680.68
44426.4	91.2754	57.6416	2234.22	1725.6
44426.4	90.7173	54.0238	2106.88	2025.51
44426.4	90.9285	55.6486	2165.2	1765.2
44426.4	91.1264	56.2596	2184.22	1623.61
44426.4	90.8502	55.2804	2152.73	1796.1
44426.4	90.8468	55.6192	2166	2310.52
44426.4	91.0627	56.1498	2181.49	1600.14
44426.4	90.8469	55.2905	2153.2	1190.81
44426.4	90.9169	56.0124	2179.64	1593.63
44426.4	91.5284	57.5604	2224.91	1666.67
44426.4	91.2985	56.9502	2206.87	2343.94
44426.4	90.5254	53.7368	2100.13	2385.43
44426.4	91.0867	56.0447	2176.83	2012.38
44426.4	91.0143	55.9712	2175.7	1907.81
44426.4	91.4697	57.4611	2222.5	1012.22
44426.4	91.5043	57.4037	2219.44	1294.02
44426.4	90.8593	55.2525	2151.43	1317.09
44426.4	91.5814	58.2646	2250.83	2122.89
44426.4	91.2402	56.2554	2181.34	1896.83
44426.4	91.0712	56.2513	2185.23	1395.02
44426.4	91.2999	56.0798	2173.1	1717.4
44426.4	91.3169	57.1527	2214.27	1694.56
44426.4	90.4148	52.6941	2061.9	1364.96
44426.4	90.906	55.1724	2147.21	1550.65
44426.4	91.0179	55.1389	2143.26	1884.62
44426.4	91.2516	56.126	2176.05	1866.79
44426.4	91.2102	56.6251	2196.4	1428.93
44426.4	90.6683	53.8174	2099.97	1538.74
44426.4	90.9939	55.2685	2148.87	1875.53
44426.4	91.5876	56.9425	2199.6	1629.03
44426.4	90.9449	55.6178	2163.62	1508.07
44426.4	91.3173	56.6373	2194.29	1331.54
44426.4	91.0478	55.0826	2140.37	1606.16
44426.4	91.6867	58.262	2248.14	1672.17
44426.4	91.4272	57.2313	2214.64	2393.86
44426.4	91.6108	57.8521	2234.17	1573.9
44426.4	90.9061	55.378	2155.21	1424.72
44426.4	91.4968	57.3975	2219.38	1292.68
44426.4	91.2363	56.9427	2208.08	1447.63
44426.4	90.9443	56.2664	2188.86	1453.91
44426.4	91.2195	57.451	2228.2	969.759
44426.4	91.2584	58.2175	2256.97	2203.11
44426.4	91.0027	56.2904	2188.39	2462.69
44426.4	90.9324	56.734	2207.34	1734.29
44426.4	91.236	57.8626	2243.76	1471.21
44426.4	91.0212	56.8802	2210.87	2074.24
44426.4	91.1649	56.0409	2174.82	2598.55
44426.4	90.9823	56.8746	2211.6	2518.32
44426.4	91.1028	57.5296	2234.11	2146.17
44426.4	90.8234	55.8113	2174.05	1048.85
44426.4	91.1657	57.0359	2213.41	1408.86
44426.4	90.8652	56.5418	2201.49	1150.35
44426.4	91.3314	58.1287	2251.73	1157.21
44426.4	91.1574	58.078	2254.05	2918.97
44426.4	91.5673	59.2701	2290.02	2853.98
44426.4	91.0487	56.5368	2196.86	2525.72
44426.4	91.3633	57.3633	2221.3	2077.5
44426.4	91.3821	58.8126	2276.95	2045.61
44426.4	91.0934	57.2992	2225.39	2308.1
44426.4	90.8961	56.3016	2191.39	1573.53
44426.4	90.9739	56.0739	2180.67	1402.66
44426.4	91.5178	58.5225	2262.36	1927.88
44426.4	91.1652	56.8773	2207.27	1424.19
44426.4	91.3782	58.703	2272.81	1259.31
44426.4	90.7345	56.7402	2212.4	1808.47
44426.4	91.1953	58.0149	2250.67	2362.27
44426.4	91.0526	57.3026	2226.52	2135.05
44426.4	90.9849	57.5305	2237.04	2600.9
44426.4	91.0849	58.343	2266.14	1546.91
44426.4	91.0532	57.3124	2226.89	1558.85
44426.4	91.3894	58.2551	2255.19	2137.65
44426.4	91.2229	57.6361	2235.3	2127.49
44426.4	91.0831	58.0823	2256.06	1977
44426.4	91.3988	59.8532	2316.82	2100.75
44426.4	90.9637	57.8724	2250.86	2300.84
44426.4	90.6722	56.2767	2195.83	1192.7
44426.4	91.0504	57.9619	2252.19	1721.94
44426.4	91.03	56.7402	2205.22	2241.38
44426.4	91.3863	59.6326	2308.59	2581.68
44426.4	91.1962	57.5291	2231.8	1673.36
44426.4	91.3255	59.804	2316.77	1208.56
44426.4	91.2384	59.4258	2304.32	1551.31
44426.4	90.8824	56.9378	2216.49	1704.06
44426.4	91.3059	58.1514	2253.23	2590.23
44426.4	91.0596	57.9856	2252.88	2209.06
44426.4	91.2236	57.5276	2231.07	2366.75
44426.4	91.3268	59.2952	2297.03	1722.83
44426.4	90.929	56.766	2208.67	1850.74
44426.4	91.7155	59.6438	2300.74	2136.74
44426.4	90.7652	56.2634	2193.06	1692.71
44426.4	90.6889	56.3897	2199.83	1082.95
44426.4	91.1491	59.265	2300.33	2888.33
44426.4	90.6469	56.6086	2209.4	2611.66
44426.4	91.2344	58.8387	2281.65	1824.32
44426.4	91.241	58.476	2267.42	2197.13
44426.4	91.4182	58.6718	2270.61	2351.27
44426.4	90.8796	56.3117	2192.18	1865.54
44426.4	91.3909	58.5506	2266.59	1563.88
44426.4	91.1528	58.19	2258.52	2251.58
44426.4	90.6281	56.4012	2201.76	1664.38
44426.4	90.9695	57.8798	2251	1783.99
44426.4	91.1907	58.4656	2268.27	1805.49
44426.4	91.0003	57.3988	2231.54	1636.11
44426.4	91.3374	58.8179	2278.27	1661.78
44426.4	90.9419	58.1774	2263.26	1350.88
44426.4	90.9733	57.3309	2229.56	2434.94
44426.4	91.1923	59.1235	2293.75	2359.15
44426.4	91.349	58.9264	2282.19	1496.72
44426.4	91.0889	58.1868	2259.98	1615.44
44426.4	91.4511	59.0855	2285.79	1320.85
44426.4	91.437	59.6144	2306.61	2241.78
44426.4	91.6677	58.6499	2263.58	1760.87
44426.4	91.4116	59.1511	2289.32	2295.03
44426.4	91.1492	59.2666	2300.39	2183.33
44426.4	90.6498	55.9542	2183.79	2037.87
44426.4	91.0293	56.6145	2200.34	2412.57
44426.4	91.2691	59.1449	2292.65	1847.73
44426.4	91.123	57.4408	2230.17	1633.94
44426.4	91.419	58.8108	2275.96	2052.98
44426.4	91.0431	57.6208	2239.12	1963.95
44426.4	91.0669	57.2431	2223.86	1759.47
44426.4	91.331	58.1584	2252.89	1773.1
44426.4	91.6001	59.6538	2304.02	1724.6
44426.4	91.0418	57.486	2233.91	1947.25
44426.4	91.7183	60.159	2320.54	1515.29
44426.4	91.3222	59.4525	2303.24	1015.59
44426.4	91.4237	57.4775	2224.25	1340.27
44426.4	91.2205	56.8659	2205.48	1442.9
44426.4	91.2891	56.8033	2201.4	1523.78
44426.4	90.9999	56.3253	2189.81	2007.83
44426.4	91.749	58.9708	2273.95	2204.07
44426.4	91.0816	56.8712	2209.06	2287.38
44426.4	90.8157	55.1902	2150.04	2142.53
44426.4	91.3334	58.0016	2246.75	2043.49
44426.4	90.772	56.0526	2184.68	1739.95
44426.4	91.6328	58.4454	2256.54	2289.59
44426.4	91.121	57.0709	2215.85	1846.17
44426.4	90.9793	56.1584	2183.82	2894.32
44426.4	91.3311	57.5457	2229.15	2248.25
44426.4	91.4191	57.7271	2234.02	1560.99
44426.4	91.0297	55.5645	2159.53	1968.69
44426.4	91.6581	59.0643	2279.81	1793.32
44426.4	91.4573	58.1617	2249.9	2279.33
44426.4	91.2746	57.5454	2230.52	1664.15
44426.4	90.8738	55.6816	2167.79	1845.71
44426.4	91.5513	58.2356	2250.44	2801.64
44426.4	91.5364	58.2759	2252.37	2401.46
44426.4	91.1717	57.4061	2227.63	1877.76
44426.4	91.8752	59.2543	2281.74	2069.6
44426.4	90.8474	55.461	2159.83	1611.34
44426.4	91.2424	56.9896	2209.75	1353.56
44426.4	91.2869	56.9376	2206.66	1338.34
44426.4	91.6637	57.9098	2235.11	2039.5
44426.4	90.9344	55.7364	2168.48	2125.39
44426.4	90.991	56.2795	2188.25	2434.05
44426.4	91.3636	58.2775	2256.69	2412.5
44426.4	91.8767	59.1665	2278.32	1823.68
44426.4	91.1093	57.4157	2229.53	1748.05
44426.4	91.7475	58.8775	2270.39	2198.14
44426.4	91.5865	59.0655	2281.64	1890.04
44426.4	91.4294	58.6659	2270.1	1970.73
44426.4	91.2107	57.4496	2228.36	1869.68
44426.4	91.8636	59.3979	2287.56	1920.52
44426.4	91.381	57.7013	2233.95	1254.82
44426.4	91.8797	59.2304	2280.71	833.166
44426.4	91.8232	60.4184	2327.89	1413.64
44426.4	91.6983	59.5471	2297.44	1595.58
44426.4	91.7126	59.3416	2289.15	1408.3
44426.4	91.6831	59.9631	2313.87	2638.69
44426.4	91.7581	60.0006	2313.43	2917.98
44426.4	91.5565	58.4033	2256.8	2097.68
44426.4	91.1358	57.4317	2229.5	1185.58
44426.4	91.7763	59.6519	2299.53	2012.62
44426.4	91.5458	57.8069	2234.02	1862.25
44426.4	90.9381	56.6861	2205.34	1803.59
44426.4	91.6927	59.8291	2308.46	2365.8
44426.4	91.0825	57.6197	2238.11	2365.09
44426.4	91.3755	58.5563	2267.19	2284.75
44426.4	91.2244	58.082	2252.55	1641.9
44426.4	91.4429	58.4091	2259.83	2627.01
44426.4	91.3994	59.5961	2306.85	1865.65
44426.4	91.8204	59.5842	2295.81	1636.51
44426.4	91.5411	58.5674	2263.52	2074.84
44426.4	91.0822	56.7359	2203.78	2329.84
44426.4	91.5104	59.3444	2294.32	1930.8
44426.4	91.2897	57.8107	2240.43	1387.67
44426.4	91.469	58.5875	2266.08	2584.43
44426.4	91.4261	59.7203	2310.98	1888.76
44426.4	91.2368	58.3415	2262.31	2250.69
44426.4	91.362	58.5053	2265.56	1593.98
44426.4	91.3068	58.5091	2267.07	1747.6
44426.4	91.649	60.3045	2327.91	2009.09
44426.4	91.1655	57.6091	2235.66	1340.53
44426.4	91.7001	59.8082	2307.47	1819.06
44426.4	91.684	59.5877	2299.37	2167.48
44426.4	91.5632	59.5046	2299.19	1669.49
44426.4	91.8874	61.0697	2351.34	1268.75
44426.4	90.9988	57.8004	2247.19	2267.73
44426.4	91.7047	61.0925	2356.9	1832.24
44426.4	91.4072	60.1544	2328.26	2437.52
44426.4	91.2803	58.723	2276.02	1602.89
44426.4	91.7418	60.614	2337.49	2261.31
44426.4	90.8645	58.1242	2263.12	2045.37
44426.4	92.0559	62.2287	2391.57	1824.6
44426.4	91.4066	59.8478	2316.41	934.472
44426.4	91.289	59.1741	2293.28	2055.25
44426.4	91.3527	60.3211	2336.11	1547.86
44426.4	91.8197	61.5399	2371.19	1630.14
44426.4	91.4979	60.339	2333.09	1976.82
44426.4	91.3417	59.6276	2309.53	2020.4
44426.4	91.4831	59.0448	2283.42	1958.02
44426.4	91.5383	59.5534	2301.7	2356.48
44426.4	91.1338	58.209	2259.72	1820.74
44426.4	91.5822	60.7419	2346.51	2421.89
44426.4	90.9583	58.0697	2258.67	2394.58
44426.4	91.4122	59.6044	2306.85	2087.92
44426.4	91.8405	61.0997	2353.69	1361.76
44426.4	91.2601	59.3074	2299.18	2267.46
44426.4	91.6119	61.0548	2357.83	1265.04
44426.4	91.5024	60.294	2331.24	2381.07
44426.4	91.1944	58.4586	2267.91	2183.82
44426.4	91.2008	58.178	2256.86	1935.57
44426.4	91.3542	59.0689	2287.58	1995.63
44426.4	91.52	59.9417	2317.17	1460.59
44426.4	91.3193	58.8836	2281.27	2184.59
44426.4	91.3913	59.4038	2299.61	1777.66
44426.4	91.5376	60.2909	2330.22	1940.21
44426.4	91.4174	60.5156	2341.98	2259.93
44426.4	91.1277	58.8095	2283.19	2266.98
44426.4	91.4328	59.9597	2320.07	2064.88
44426.4	90.949	58.3994	2271.72	1661.66
44426.4	91.8392	61.0578	2352.11	2301.9
44426.4	91.7996	60.3191	2324.66	2375.09
44426.4	91.608	59.3759	2293.09	2694.1
44426.4	91.6341	59.4248	2294.33	2275.83
44426.4	91.7457	59.834	2307.32	1561.83
44426.4	91.1739	58.2361	2259.78	1973.14
44426.4	91.2959	57.0506	2210.82	2565.6
44426.4	91.6193	59.5452	2299.35	2142.89
44426.4	91.3674	58.4495	2263.26	2194.57
44426.4	91.5667	59.8136	2311.04	1929.98
44426.4	90.9105	56.9925	2217.93	1839.73
44426.4	91.555	59.1106	2284.17	2316.8
44426.4	91.1996	57.2711	2221.71	1817.11
44426.4	91.997	60.2204	2315.87	1049.07
44426.4	91.2729	57.7465	2238.35	1730.59
44426.4	91.7249	58.0771	2240.07	2051.95
44426.4	91.4938	57.121	2208.76	2087.2
44426.4	91.4683	57.499	2224	1487.3
44426.4	91.1019	56.4341	2191.59	2059.46
44426.4	91.7822	58.7144	2263.24	2604.13
44426.4	91.1597	56.802	2204.48	2321.26
44426.4	91.2595	56.8889	2205.44	2170.86
44426.4	91.6719	57.9886	2237.95	1950.64
44426.4	91.1104	56.6411	2199.42	2177.94
44426.5	91.5125	55.7274	2154.44	1358.37
44426.5	91.3099	56.6689	2195.69	1519.07
44426.5	91.6682	57.6967	2226.78	1400.17
44426.5	91.368	56.4935	2187.5	1600.21
44426.5	91.4064	57.0083	2206.51	1536.08
44426.5	90.953	55.5219	2159.69	1805.27
44426.5	91.6653	58.2576	2248.5	1702.97
44426.5	91.7282	57.3541	2212.11	2054.43
44426.5	91.4438	56.812	2198.01	1377.49
44426.5	91.1904	55.5164	2153.86	1236.31
44426.5	91.4591	56.8449	2198.92	1305.09
44426.5	91.4946	58.0365	2244.14	2222.12
44426.5	91.5844	56.4632	2181.17	1808.27
44426.5	91.5603	56.1961	2171.42	2912.61
44426.5	91.5787	57.0985	2205.85	2197.18
44426.5	91.4194	55.9266	2164.34	1796.51
44426.5	91.4914	55.4487	2144.15	1683.04
44426.5	91.3916	56.83	2199.97	1563.65
44426.5	91.655	54.9986	2122.95	1256.75
44426.5	91.656	56.3873	2176.53	1414.13
44426.5	91.2265	54.4263	2110.73	1460
44426.5	91.7252	57.6157	2222.27	2090.55
44426.5	91.2911	55.7248	2159.56	1675.26
44426.5	91.4754	55.6161	2151	854.136
44426.5	92.1209	59.03	2267.04	1457.96
44426.5	91.508	57.0575	2205.97	1634.69
44426.5	91.4987	56.68	2191.59	2219.25
44426.5	91.4046	57.5061	2225.82	1566.72
44426.5	91.8535	58.3893	2248.96	913.445
44426.5	91.3139	56.4878	2188.58	1361.18
44426.5	91.2467	56.1128	2175.65	1270.77
44426.5	91.6194	57.3491	2214.54	1678.71
44426.5	91.4508	57.7033	2232.33	1155.6
44426.5	91.6876	57.9703	2236.87	1109.88
44426.5	91.4332	57.5315	2226.11	2511.92
44426.5	91.7911	57.818	2228.47	1693.09
44426.5	91.3577	56.3609	2182.62	1978.9
44426.5	91.6671	57.8962	2234.51	1644.06
44426.5	91.3934	57.3685	2220.77	1776.76
44426.5	90.9757	56.0426	2179.4	1272.82
44426.5	91.6613	58.4345	2255.42	980.913
44426.5	91.5429	57.1957	2210.46	742.762
44426.5	91.5144	56.8757	2198.78	1448.67
44426.5	91.4485	57.9036	2240.13	1654.94
44426.5	91.0554	55.2939	2148.41	1857.83
44426.5	91.685	58.1693	2244.61	1699.6
44426.5	91.6248	58.0826	2242.73	1963.94
44426.5	91.3879	55.627	2153.48	2720.89
44426.5	91.3592	56.0838	2171.85	1223.08
44426.5	91.6779	57.2627	2209.79	2344.41
44426.5	91.716	58.813	2268.68	2382.06
44426.5	91.6557	58.3574	2252.58	1597.6
44426.5	91.7329	57.5927	2221.2	2173.81
44426.5	91.679	58.7804	2268.34	1620.67
44426.5	91.7429	57.8451	2230.69	1765.92
44426.5	91.7764	57.4461	2214.49	1164.51
44426.5	91.5801	56.7916	2193.96	958.941
44426.5	92.138	59.8746	2299.05	1547.93
44426.5	91.351	55.9277	2166	2198.03
44426.5	91.7572	58.3587	2250.14	1871.42
44426.5	90.8619	54.2608	2112.75	2385.57
44426.5	91.3947	56.8074	2199.02	2048.86
44426.5	91.066	56.8717	2209.45	1827.65
44426.5	91.8328	59.3963	2288.26	1759.65
44426.5	91.0869	57.9008	2248.92	2226.43
44426.5	91.3976	57.7746	2236.39	2105.15
44426.5	91.8104	58.7497	2263.91	2199.09
44426.5	91.1867	57.361	2225.51	1887.34
44426.5	91.2761	58.3233	2260.63	1824.2
44426.5	91.7232	59.0442	2277.42	2410.26
44426.5	91.4056	57.3246	2218.77	924.2
44426.5	91.7115	58.6279	2261.65	1450.59
44426.5	91.3317	57.5265	2228.39	1737.73
44426.5	91.5929	58.649	2265.39	2824.47
44426.5	91.2425	57.8911	2244.7	1906.25
44426.5	91.4777	58.5074	2262.77	2197.74
44426.5	90.8631	55.5184	2161.69	1909.39
44426.5	91.5097	58.3218	2254.8	1433.42
44426.5	90.9376	55.2651	2150.07	1503.69
44426.5	91.5797	58.3701	2254.95	1259.38
44426.5	91.2205	57.3211	2223.14	2345.67
44426.5	91.2929	57.7832	2239.28	1450.75
44426.5	91.2643	57.8145	2241.2	1430.92
44426.5	91.7133	59.1067	2280.08	2586.97
44426.5	91.6051	58.7839	2270.3	2176.32
44426.5	91.57	59.3034	2291.24	1707.51
44426.5	91.6745	59.5961	2299.93	2275.95
44426.5	90.9978	56.092	2180.8	1165.09
44426.5	90.9507	56.7367	2207	1394.97
44426.5	91.2805	57.028	2210.32	1507.36
44426.5	91.3499	57.3119	2219.63	1136.98
44426.5	91.7469	58.9235	2272.18	1916.49
44426.5	91.2835	57.7071	2236.57	2439.59
44426.5	91.8976	60.8575	2342.91	1594.77
44426.5	91.5978	59.4016	2294.34	2100.87
44426.5	91.9361	59.8026	2301.33	1719.65
44426.5	91.4737	57.7493	2233.55	1838.54
44426.5	91.5223	58.3561	2255.82	2271.71
44426.5	92.1744	60.5775	2325.12	1911.72
44426.5	91.0643	56.1139	2180.05	1843.6
44426.5	91.2048	57.4196	2227.34	2891.1
44426.5	91.5934	58.4268	2256.8	1927.12
44426.5	91.517	58.8482	2274.97	1318.91
44426.5	90.9393	56.6158	2202.58	2028.1
44426.5	91.4776	59.1804	2288.8	1699.06
44426.5	91.6245	58.6673	2265.32	1758.57
44426.5	91.6373	57.9078	2235.68	1910.45
44426.5	91.5774	57.1315	2207.15	1415.27
44426.5	91.279	56.8718	2204.3	2116.25
44426.5	91.5881	58.5284	2260.85	1687.4
44426.5	91.5767	58.7086	2268.1	1854.71
44426.5	91.1858	56.8875	2207.16	1906.65
44426.5	91.6291	59.8328	2310.2	1862.88
44426.5	90.81	56.4932	2200.93	1481.54
44426.5	91.2282	57.3864	2225.49	1581.33
44426.5	92.0706	60.2831	2316.43	1715.73
44426.5	91.2602	57.6542	2235.09	1516.15
44426.5	92.057	59.7268	2295.39	2085.34
44426.5	91.3026	57.6936	2235.58	1784.66
44426.5	91.3994	58.5893	2267.88	1661.33
44426.5	90.9877	56.4206	2193.81	1572.08
44426.5	91.7125	59.1331	2281.11	1251.17
44426.5	91.5214	57.7638	2232.95	2063.35
44426.5	91.3543	57.9531	2244.36	2210.21
44426.5	91.2192	58.2114	2257.7	1676.69
44426.5	91.285	57.5527	2230.55	1265.97
44426.5	91.5431	59.3744	2294.66	1862.44
44426.5	91.3028	57.9296	2244.72	1652.55
44426.5	91.5712	58.4149	2256.88	1319.04
44426.5	91.3263	58.2612	2256.99	1562.95
44426.5	90.8861	57.3986	2234.34	1548.24
44426.5	91.5477	59.3337	2292.97	1117.86
44426.5	91.4918	58.7959	2273.58	1489.97
44426.5	91.1325	57.2497	2222.52	2060.13
44426.5	91.2885	58.1985	2255.49	2374.02
44426.5	91.2753	58.7529	2277.3	1679.66
44426.5	91.6101	59.3772	2293.09	1047.9
44426.5	91.3917	58.6513	2270.47	1748.49
44426.5	91.5608	59.7672	2309.39	1634.36
44426.5	90.9181	57.3205	2230.51	1896.69
44426.5	91.523	60.8909	2353.79	2270.58
44426.5	91.0984	58.19	2259.86	1000.76
44426.5	91.3763	59.9504	2321.15	1356.85
44426.5	91.737	60.9474	2350.47	2158.31
44426.5	91.049	58.3547	2267.49	1081.08
44426.5	91.514	59.8477	2313.69	1711.84
44426.5	91.3053	58.7598	2276.82	1838.42
44426.5	91.6067	60.9015	2352.04	1620.27
44426.5	91.9909	62.1632	2390.75	779.007
44426.5	91.5811	61.5024	2375.91	1150.87
44426.5	91.7242	60.4409	2331.27	3121.48
44426.5	91.1772	59.4188	2305.59	1788.31
44426.5	90.8986	58.2668	2267.82	2165.2
44426.5	91.4398	60.5212	2341.62	2134.83
44426.5	91.5193	59.7586	2310.11	1332.52
44426.5	91.6098	61.9794	2393.59	2884.83
44426.5	91.626	61.066	2357.9	1705.61
44426.5	91.348	58.6521	2271.59	2046.42
44426.5	91.4146	60.754	2351.28	1622.24
44426.5	91.219	60.9854	2365.29	1282.53
44426.5	90.9264	60.061	2336.94	2486.95
44426.5	91.7395	62.4725	2409.22	2041.56
44426.5	91.4646	60.0998	2324.69	1643
44426.5	91.4032	60.6728	2348.43	1912.06
44426.5	91.5914	61.8464	2388.93	2281.58
44426.5	91.3739	61.2546	2371.71	2268.21
44426.5	91.1449	60.2715	2339.51	1978.17
44426.5	91.4629	61.1305	2364.6	2838.13
44426.5	91.5285	62.4448	2413.71	2033.04
44426.5	91.3961	61.159	2367.43	2010.06
44426.5	91.6215	61.8467	2388.16	1968.1
44426.5	91.5065	62.6367	2421.71	1564.43
44426.5	91.3158	61.3537	2377.06	1327.83
44426.5	91.2661	60.8146	2357.45	1738.03
44426.5	90.8942	59.0578	2298.72	1851.51
44426.5	91.0856	58.9861	2291.1	2308.88
44426.5	91.4174	58.7133	2272.23	2622.18
44426.5	91.8971	61.3108	2360.37	1896.25
44426.5	91.6188	60.566	2338.78	1825.56
44426.5	91.3335	59.7614	2314.92	1243.15
44426.5	91.0217	57.5707	2237.69	1592.81
44426.5	91.1537	57.8606	2245.71	1224.58
44426.5	91.7321	60.5601	2335.66	2187.3
44426.5	91.4081	60.4106	2338.15	1574.6
44426.5	91.2543	59.5458	2308.57	1308.43
44426.5	91.4564	60.2358	2330.16	1668.09
44426.5	91.6712	61.0159	2354.81	1844.9
44426.5	91.5318	59.826	2312.4	1944.71
44426.5	92.1202	59.1971	2273.48	1465.64
44426.5	91.9185	58.7796	2262.4	1637.95
44426.5	91.8587	58.8194	2265.4	1417.22
44426.5	91.5886	57.3032	2213.51	978.099
44426.5	91.5232	56.4816	2183.34	1910.95
44426.5	91.5314	57.8808	2237.22	2106.99
44426.5	91.8953	58.7621	2262.29	2602.64
44426.5	91.7239	57.6467	2223.5	1683.85
44426.5	91.8774	57.9858	2232.84	1782.77
44426.5	91.5186	57.3785	2218.12	1889.16
44426.5	91.83	59.0087	2273.4	691.807
44426.5	91.7528	58.865	2269.77	1904.22
44426.5	91.6907	58.2219	2246.5	1787.31
44426.5	91.9541	58.9955	2269.82	2013.77
44426.5	91.911	59.5656	2292.84	1744.56
44426.5	91.2654	56.9314	2206.94	1685.61
44426.5	91.584	59.1153	2283.63	1514.02
44426.5	91.4013	58.2468	2254.57	779.168
44426.5	91.9214	60.6285	2333.49	1527.01
44426.5	91.7568	58.811	2267.59	1766.97
44426.5	91.9087	59.2811	2281.94	2305.6
44426.5	91.468	58.8594	2276.62	1986.92
44426.5	92.2465	61.6895	2365.95	2567.35
44426.5	92.1476	60.2786	2314.32	2520.21
44426.5	91.8189	59.5009	2292.64	1594.42
44426.5	92.4141	61.7634	2364.49	2080.6
44426.5	92.006	59.7738	2298.47	2192.26
44426.5	91.5582	59.3592	2293.7	1864.31
44426.5	91.8438	60.1683	2317.73	2109.26
44426.5	91.8056	60.3046	2323.95	1725.54
44426.5	91.9627	61.2278	2355.49	2101.09
44426.5	91.6017	59.9397	2315.03	2309.79
44426.5	91.3247	59.7532	2314.82	2524.1
44426.5	92.1706	61.0391	2342.94	1885.62
44426.5	91.8926	59.8759	2305.24	1443.04
44426.5	91.8276	60.4274	2328.12	2046.51
44426.5	91.9016	60.6337	2334.19	2390.44
44426.5	91.5072	60.3144	2331.9	1859.87
44426.5	91.2518	59.065	2289.99	1685.12
44426.5	91.2463	59.1935	2295.11	1515.78
44426.5	91.533	60.2103	2327.22	1842.91
44426.5	92.434	63.3981	2426.55	1847.41
44426.5	91.828	60.6897	2338.22	1196.76
44426.5	92.0225	62.332	2396.41	2063.72
44426.5	91.7721	60.0701	2315.75	2553.27
44426.5	92.2649	62.1399	2382.75	1416.58
44426.5	92.1447	62.4123	2396.32	1701.77
44426.5	92.0757	61.7116	2371.19	1229.16
44426.5	92.0819	61.7456	2372.34	1938.14
44426.5	92.1876	61.6852	2367.3	1825.93
44426.5	92.0665	61.9618	2381.04	1567.68
44426.5	91.7932	61.8153	2382.49	1959.32
44426.5	91.9262	61.4975	2366.81	1576.01
44426.5	92.2103	63.6342	2441.49	1934.09
44426.5	91.9154	62.4646	2404.31	1839.23
44426.5	91.7171	62.0843	2394.84	968.661
44426.5	91.5782	61.2122	2364.78	1460.67
44426.5	92.1301	63.6844	2445.55	2028.25
44426.5	92.3112	64.7261	2480.68	2418.37
44426.5	91.7796	63.6647	2454.13	2084.39
44426.5	91.5455	62.6904	2422.75	1041.65
44426.5	91.556	62.4039	2411.4	1770.3
44426.5	91.8059	63.0358	2429.19	2798.12
44426.5	91.3614	61.6512	2387.39	1339.06
44426.5	91.8703	64.7381	2493.04	1322.79
44426.5	91.5296	63.0649	2437.65	939.379
44426.5	91.4828	62.2019	2405.52	1646.68
44426.5	91.6738	63.4379	2448.21	2079.54
44426.5	92.3855	66.6714	2553.18	1730.01
44426.5	91.473	64.2119	2483.52	2378.01
44426.5	92.1868	66.1594	2539.03	2326
44426.5	91.8062	64.003	2466.45	1778.62
44426.5	91.5592	63.3939	2449.57	1542.03
44426.5	92.0972	65.5501	2518.09	1575.61
44426.5	91.7216	64.2157	2476.93	2361.88
44426.5	91.671	63.8155	2462.86	2296.05
44426.5	91.6739	64.1377	2475.21	2822.11
44426.5	92.1074	65.8999	2531.25	2440.41
44426.5	92.0023	65.8051	2530.5	2560.92
44426.5	91.6379	64.372	2485.23	2222.58
44426.5	91.8259	64.9676	2503.09	2999.18
44426.5	91.8914	65.8298	2534.5	2209.06
44426.5	91.9699	65.8311	2532.39	2032.83
44426.5	91.5793	64.5232	2492.66	2082.61
44426.5	91.9259	64.8316	2495.13	2109.18
44426.5	91.7762	64.4727	2485.36	1461.64
44426.5	92.1202	66.6995	2561.61	1442.37
44426.5	92.0463	67.1098	2579.44	1631.81
44426.5	92.2832	67.1399	2573.97	1801.13
44426.5	91.9936	66.5099	2557.84	1302.71
44426.5	92.1232	67.3941	2588.2	1480.15
44426.5	91.5606	65.5293	2532.04	1560.03
44426.5	92.2493	68.0043	2608.06	1723.67
44426.5	91.5577	65.0881	2515.08	2637.09
44426.5	91.7591	65.1903	2513.5	2125.14
44426.5	91.4017	64.9324	2513.35	2488.3
44426.5	91.9898	66.5709	2560.29	2109.42
44426.5	91.9286	65.8301	2533.49	2318.38
44426.5	91.7693	65.6205	2529.8	2297.7
44426.5	91.4642	65.0555	2516.39	2130.61
44426.5	91.6583	65.5006	2528.24	2066.27
44426.5	91.2403	65.4741	2538.8	2924.58
44426.5	91.6527	66.4106	2563.52	2565.59
44426.5	91.8194	66.2341	2552.07	3164.5
44426.5	91.2489	64.0252	2482.38	1862.19
44426.5	92.2551	69.0783	2649.09	1556.99
44426.5	92.2221	68.8222	2640.21	2733.16
44426.5	92.0619	67.7553	2603.8	2123.16
44426.5	91.4164	65.3721	2529.96	1963.9
44426.5	92.3416	69.8477	2676.08	1835.55
44426.5	91.2796	65.7523	2548.49	2021.63
44426.5	91.8431	66.8945	2576.85	2279.43
44426.5	92.0251	67.7887	2606.13	2111.12
44426.5	91.4514	64.9488	2512.61	1969.66
44426.5	92.2235	68.7354	2636.84	1801.58
44426.5	91.5361	64.5725	2495.74	1815.57
44426.5	91.8266	66.7524	2571.84	2518.42
44426.5	91.4691	64.8972	2510.13	2552.88
44426.5	92.0308	68.4197	2630.22	2294.11
44426.5	91.7348	66.9261	2581.11	2466.36
44426.5	91.6512	66.8997	2582.44	2285.33
44426.5	91.4214	66.0195	2554.87	1656.66
44426.5	91.0512	64.0752	2489.71	1512.54
44426.5	92.3149	68.7253	2633.84	1983.42
44426.5	91.4234	65.5438	2536.41	2555.69
44426.5	92.0702	68.5213	2633	1438.76
44426.5	91.3803	65.5015	2535.97	2102.99
44426.5	91.8224	67.3846	2596.31	1880.21
44426.5	92.1044	67.755	2602.59	2144.82
44426.5	92.1031	68.4718	2630.16	2396.82
44426.5	91.4256	66.1067	2558.13	1848.73
44426.5	92.2171	68.8782	2642.5	1527.44
44426.5	91.8151	67.4388	2598.6	2459.84
44426.5	91.793	67.4423	2599.37	2385.16
44426.5	91.6229	66.732	2576.77	2131.83
44426.5	92.3101	69.8262	2676.17	2073.28
44426.5	91.4519	66.3052	2565.07	2589.2
44426.5	91.6849	66.8103	2578.04	1907.11
44426.5	91.6504	67.3026	2598.02	2124.38
44426.5	92.149	69.3665	2663.2	1859.25
44426.5	91.7707	67.7535	2612	1719.91
44426.5	91.8821	68.2384	2627.5	1897.24
44426.5	91.9484	69.1767	2661.71	2539.05
44426.5	91.9155	69.1462	2661.49	1774
44426.5	91.2597	65.1889	2527.2	2001.95
44426.5	91.7172	67.1343	2589.63	1470.25
44426.5	91.4293	66.8543	2586.96	2519.48
44426.5	91.9583	68.0974	2619.9	1897.03
44426.5	92.0097	68.0617	2617.06	1837.21
44426.5	92.3	68.7813	2636.41	2335.79
44426.5	91.6274	66.6483	2573.41	1814.13
44426.5	92.0619	68.2578	2623.11	2138.39
44426.5	91.5855	65.8118	2542.27	1085.37
44426.5	91.5281	65.3575	2526.3	2395.89
44426.5	91.5818	65.611	2534.62	2733.97
44426.5	91.4772	65.4403	2530.91	691.616
44426.5	91.7717	65.5663	2527.65	1552.09
44426.5	91.8848	66.4525	2558.66	1908.58
44426.5	91.9393	66.6437	2564.5	868.688
44426.5	91.9766	67.0483	2579.02	1851.71
44426.5	91.6351	65.8303	2541.61	2018.19
44426.5	91.778	65.2149	2513.93	1317.21
44426.5	91.4146	63.9711	2475.79	1593.16
44426.5	91.6277	65.4037	2525.34	1145.6
44426.5	92.0035	66.3412	2551.08	1491.64
44426.5	91.7831	65.5236	2525.69	2397.65
44426.5	91.961	67.352	2591.14	2310.64
44426.5	91.5932	65.2277	2519.5	1934.01
44426.5	91.3976	63.1604	2444.86	1921.36
44426.5	91.9501	64.9589	2499.37	2080.05
44426.5	91.503	63.7018	2462.98	2059.91
44426.5	92.1758	65.9578	2531.6	1548.79
44426.5	91.7136	64.507	2488.39	2616.9
44426.5	91.888	64.7905	2494.58	2845.43
44426.5	91.5312	64.2346	2482.81	1616.39
44426.5	92.1374	66.118	2538.8	1967.94
44426.5	91.8549	64.3831	2479.78	2248.09
44426.5	92.1802	65.5614	2516.26	2503.99
44426.5	91.8957	64.5058	2483.41	1475.42
44426.5	91.9087	64.9604	2500.56	2228.89
44426.5	92.1503	64.3364	2470.04	1758.65
44426.5	92.3364	66.2734	2539.29	2039.98
44426.5	91.5673	62.6173	2419.35	2313.99
44426.5	91.9589	65.0057	2500.94	2837.69
44426.5	92.1569	64.9014	2491.56	1787.48
44426.5	91.9029	64.5664	2485.55	1317.52
44426.5	92.1675	64.8403	2488.93	2082.15
44426.5	92.1622	64.1491	2462.54	1991.55
44426.5	91.8282	62.9282	2424.46	1377.81
44426.5	92.0798	63.4978	2439.72	1755.51
44426.5	91.8852	63.3119	2437.72	2019.17
44426.5	92.0682	62.0775	2385.44	2717.89
44426.5	91.7011	61.404	2369.01	1684.02
44426.5	91.8611	61.0276	2350.39	1540.03
44426.5	92.0091	62.0403	2385.55	1802.39
44426.5	92.483	62.9928	2409.76	2667.03
44426.5	91.9473	60.9686	2345.91	1386.44
44426.5	92.0978	61.8195	2374.77	2177.83
44426.5	92.374	61.9813	2373.86	1904.66
44426.5	92.4574	62.6032	2395.52	2351.15
44426.5	92.1604	60.8598	2336.31	1934.68
44426.5	92.4864	62.6002	2394.65	1728.72
44426.5	92.3906	62.4328	2390.73	1207.15
44426.5	92.2906	61.6036	2361.53	2091.82
44426.5	92.0916	60.1678	2311.47	1311.74
44426.5	92.2489	60.8161	2332.39	1794.19
44426.5	91.7734	58.4893	2254.78	2210.86
44426.5	92.3564	60.6935	2324.98	1942.65
44426.5	92.2788	60.8739	2333.86	1552.64
44426.5	91.8466	59.1569	2278.7	1942.43
44426.5	92.1285	60.2666	2314.34	1827.74
44426.5	92.2452	59.5793	2285.05	1351.44
44426.5	92.085	59.7203	2294.45	1709.89
44426.5	92.3045	59.5345	2281.87	2943.88
44426.5	91.6771	58.0814	2241.41	1580.96
44426.5	92.2291	59.8501	2295.84	2086.09
44426.5	92.317	59.7385	2289.38	2018.49
44426.5	92.2472	59.6322	2287.03	1416.79
44426.5	91.8528	58.4962	2253.1	1722.52
44426.5	92.4189	60.6422	2321.45	2075.84
44426.5	92.1111	58.557	2249.11	1857.53
44426.5	92.6248	60.8245	2323.25	1919.73
44426.5	92.2219	60.305	2313.47	2590.03
44426.5	92.0964	61.2834	2354.21	1398.74
44426.5	92.2358	60.8676	2334.7	1422.17
44426.5	91.8202	59.8203	2304.91	2245.01
44426.5	91.7461	59.5133	2294.94	1744.07
44426.5	92.3008	61.2474	2347.61	1613.17
44426.5	92.3869	61.9387	2371.9	1978.75
44426.5	92.3541	61.2988	2348.23	1641.02
44426.5	92.1435	60.8257	2335.43	2525.77
44426.5	91.6748	59.9009	2311.68	2650.05
44426.5	91.9292	60.0776	2312.09	2642.05
44426.5	92.3229	60.9094	2334.1	1946.64
44426.5	92.1682	60.3961	2318.31	2346.58
44426.5	92.1054	59.0658	2268.8	2157.09
44426.5	92.4465	61.3362	2347.32	1360.65
44426.5	92.1238	59.9705	2303.09	1766.43
44426.5	91.9341	59.7034	2297.56	2209.52
44426.5	92.1907	61.1351	2346.11	1552.37
44426.5	91.8804	58.7151	2260.85	1554.11
44426.5	92.3305	60.6995	2325.87	2275.81
44426.5	92.2193	61.1457	2345.79	1278.5
44426.5	92.1108	60.3512	2318.04	1453.83
44426.5	92.0066	60.9951	2345.42	1881.53
44426.5	92.3722	59.7745	2289.39	1680.03
44426.5	92.1007	61.1923	2350.6	2251.79
44426.5	92.0678	61.775	2373.83	2473.34
44426.5	91.6356	59.3961	2293.18	1266.48
44426.5	91.7895	60.184	2319.71	1471.03
44426.5	92.373	62.8129	2405.74	1954.37
44426.5	91.9353	60.5191	2328.92	2622.1
44426.5	91.6674	60.2442	2325.12	1779.26
44426.5	92.1817	62.4275	2395.94	1621.72
44426.5	91.8517	61.4615	2367.34	1031
44426.5	91.8936	60.4526	2327.42	1903.82
44426.5	91.9533	61.9131	2382.1	1666.48
44426.5	91.5361	60.6451	2343.95	1772.17
44426.5	92.0227	62.3219	2396.02	2215.01
44426.5	92.651	64.5755	2465.83	1939.95
44426.5	91.7426	61.5091	2371.99	2225.27
44426.5	92.185	62.2139	2387.66	2020.83
44426.5	91.5631	60.5122	2338.12	2140.5
44426.5	92.2058	63.6888	2443.71	2013.73
44426.5	92.5478	64.4853	2465.13	2111.48
44426.5	92.2767	64.5104	2473.33	1854.44
44426.5	91.9989	63.2168	2431.05	2654.34
44426.5	92.2668	65.7661	2521.75	2611.01
44426.5	91.7957	63.6084	2451.53	2183.26
44426.5	91.9112	63.6489	2450.01	1861.28
44426.5	92.4862	64.7093	2475.34	1522.7
44426.5	92.6386	66.1659	2526.89	2465.9
44426.5	92.2461	63.2412	2425.47	2010.64
44426.5	92.1599	64.2947	2468.19	1990.38
44426.5	92.4232	65.1793	2495.02	1382.22
44426.5	92.0467	65.1779	2505.17	2559.87
44426.5	92.1094	64.0834	2461.42	1781.37
44426.5	92.3813	65.6346	2513.58	1226.67
44426.5	91.581	62.1467	2400.81	1718.49
44426.5	92.0382	63.7022	2448.68	1949.56
44426.5	92.534	67.141	2567.03	1382.68
44426.5	92.4514	66.2416	2534.91	2312.89
44426.5	92.2992	64.7091	2480.35	2637.83
44426.5	92.6269	66.2901	2531.96	2072.28
44426.5	92.2188	65.5899	2516.3	2083.92
44426.5	92.7849	67.8524	2587.21	1858.08
44426.5	92.3093	65.8675	2524.47	1922.31
44426.5	92.3274	67.1047	2571.39	1741.25
44426.5	92.6488	68.1128	2600.96	2332.73
44426.5	92.1502	66.3322	2546.67	1862
44426.5	92.0246	64.366	2474.56	2029.01
44426.5	92.2732	65.2615	2502.22	2141.81
44426.5	91.7103	63.7154	2457.94	1914.51
44426.5	92.0939	65.2933	2508.32	1914.82
44426.5	92.1	65.1845	2503.97	2101.9
44426.5	92.2987	66.139	2535.17	2037.72
44426.5	92.3011	66.1667	2536.16	1725.45
44426.5	92.1575	65.2022	2503.09	1833.85
44426.5	92.126	65.0867	2499.51	2686.75
44426.5	91.9596	63.5941	2446.61	2194.07
44426.5	92.0034	64.4327	2477.69	1494.25
44426.5	91.8865	64.1324	2469.28	2333.8
44426.5	92.1008	64.7079	2485.64	2591.23
44426.5	92.0179	63.994	2460.43	1746.13
44426.5	92.6206	66.6424	2545.59	2875.24
44426.5	92.0619	64.6976	2486.29	2369.37
44426.5	92.3633	66.3711	2542.28	1697.58
44426.5	91.6455	63.9333	2468.09	1660.32
44426.5	92.0768	65.359	2511.31	1260.04
44426.5	92.3178	67.2013	2575.36	1913.46
44426.5	92.1376	65.1982	2503.48	1934.32
44426.5	92.4802	66.5634	2546.43	1898.05
44426.5	92.0319	63.3067	2433.64	2509.29
44426.5	91.6362	63.5526	2453.64	2515.35
44426.5	92.0521	64.6671	2485.39	2723.03
44426.5	92.151	64.3217	2469.46	2550.11
44426.5	92.4891	65.3917	2501.36	1730.02
44426.5	92.4874	65.4906	2505.19	2084.8
44426.5	91.981	62.9489	2421.22	1212.92
44426.5	92.2902	64.9167	2488.55	1736.15
44426.5	91.9694	63.6812	2449.7	2753.84
44426.5	92.451	64.3584	2462.85	1813.93
44426.5	92.0582	63.2626	2431.25	2741.69
44426.5	92.1236	63.241	2428.69	2293.89
44426.5	91.728	61.9625	2389.86	1373.16
44426.5	92.5826	64.6166	2469.22	1320.08
44426.5	92.5561	65.4634	2502.29	1862.82
44426.5	92.2006	62.4385	2395.87	1462.03
44426.5	91.8233	61.9905	2388.45	2251.23
44426.5	92.4467	63.3892	2425.88	2023.34
44426.5	92.3559	63.3589	2427.1	2291.89
44426.5	92.5075	63.3058	2421.09	1829.5
44426.5	92.4986	63.5625	2431.14	1257.82
44426.5	92.2614	62.2551	2387.26	2504.36
44426.5	92.4633	62.8359	2404.27	1422.01
44426.5	92.2364	61.3798	2354.33	2437.85
44426.5	92.5809	62.1824	2376.24	1745.08
44426.5	91.9863	59.5345	2289.76	1707.74
44426.5	92.5272	62.2794	2381.33	1347.87
44426.5	92.4695	63.497	2429.4	942.193
44426.5	92.4266	62.729	2401.13	1939.14
44426.5	92.3737	62.2078	2382.55	1160.88
44426.5	92.6692	63.2603	2415.13	2160.02
44426.5	92.1653	60.2158	2311.47	2592.44
44426.5	92.6156	62.6606	2393.62	2452.99
44426.5	92.7858	63.6377	2426.49	2213.16
44426.5	92.4812	62.2012	2379.52	2232.95
44426.5	92.5011	62.4388	2388.1	2315.32
44426.5	92.7307	63.1654	2409.91	2434.75
44426.5	92.0569	61.1304	2349.34	2022.04
44426.5	92.4312	61.3	2346.32	2116.74
44426.5	92.5415	62.7568	2399.21	2413.92
44426.5	92.9965	64.3459	2447.93	1837.73
44426.5	91.9657	60.064	2310.65	1625.21
44426.5	92.1191	61.3027	2354.37	1432.31
44426.5	92.2913	62.0927	2380.26	2301.42
44426.5	92.0155	60.5294	2327.29	2223.3
44426.5	92.1592	61.4882	2360.47	2106.32
44426.5	92.1435	61.2625	2352.2	1554.85
44426.5	92.2695	62.4423	2394.23	2446.43
44426.5	92.4007	62.2253	2382.52	2472.67
44426.5	91.9392	60.8184	2340.34	1965.05
44426.5	92.1161	61.847	2375.35	1201.46
44426.5	92.645	62.5713	2389.45	1368.47
44426.5	92.0654	61.3271	2356.68	669.505
44426.5	91.8723	60.3653	2324.6	1538.34
44426.5	92.0087	61.2665	2355.8	1311.69
44426.5	91.8176	62.0764	2391.91	1194.79
44426.5	92.5807	63.6517	2432.4	1605.63
44426.5	92.6105	62.5795	2390.65	1849.01
44426.5	92.2712	61.554	2360.12	2311.15
44426.5	91.7484	59.9791	2312.84	1792.98
44426.5	92.2829	60.4899	2319.03	2065.55
44426.5	91.6433	59.8191	2309.32	1921.64
44426.5	92.0369	61.6886	2371.31	2026.56
44426.5	92.0702	60.7231	2333.35	1662.12
44426.5	92.924	63.6688	2424.06	1858.21
44426.5	92.4137	61.5789	2357.44	1836.95
44426.5	91.8796	59.7902	2302.27	1647.94
44426.5	92.606	63.6367	2431.16	1595.19
44426.5	92.0263	60.765	2336.07	2084.83
44426.5	91.8373	61.8037	2380.89	1300.24
44426.5	92.1148	62.3271	2393.82	1407.57
44426.5	92.0505	61.6414	2369.14	1802.46
44426.5	92.7509	64.9283	2476.63	1234.37
44426.5	92.7271	63.5342	2424.07	1475.42
44426.5	91.9769	61.6105	2369.85	2445.43
44426.5	92.8759	64.4351	2454.51	2235.36
44426.5	92.245	63.3429	2429.4	903.746
44426.5	91.906	61.2956	2359.56	1498
44426.5	92.2205	61.7547	2369.12	1956.55
44426.5	92.1641	61.5777	2363.78	1379.51
44426.5	92.7311	63.9051	2438.12	1545.59
44426.5	91.6201	59.9384	2314.51	2496.95
44426.5	92.4695	63.4152	2426.27	1595.8
44426.5	92.587	64.8158	2476.71	1885.51
44426.5	92.3147	62.059	2378.37	2215.66
44426.5	91.7969	60.9578	2349.34	2394.77
44426.5	92.7434	65.5372	2500.05	1942.87
44426.5	92.6875	63.9746	2441.92	1559.65
44426.5	91.8733	61.5398	2369.8	1982.33
44426.5	92.5711	64.8445	2478.24	1879.18
44426.5	92.4538	63.9445	2446.94	1185.16
44426.5	92.3189	63.6563	2439.47	2712.22
44426.5	92.3899	63.5056	2431.83	2376.35
44426.5	91.8046	62.472	2407.5	2449.64
44426.5	92.5872	64.4568	2462.99	1897.81
44426.5	92.4013	64.1181	2454.98	1186.23
44426.5	91.9794	63.8083	2454.32	1585.64
44426.5	92.3826	65.1992	2496.88	2519.02
44426.5	92.0124	62.4675	2401.89	1523.12
44426.5	92.5859	64.1529	2451.41	1639.51
44426.5	92.1354	62.4114	2396.52	2002.72
44426.5	91.7924	61.6102	2374.6	1351.82
44426.5	92.2543	64.169	2460.84	2317.69
44426.5	91.9421	63.7875	2454.52	1521.13
44426.5	92.0722	63.432	2437.39	1852.79
44426.5	91.9506	62.5815	2407.89	1299.09
44426.5	92.1472	63.2217	2427.33	1827.63
44426.5	92.3771	65.5063	2508.79	2497.11
44426.5	91.8286	63.8266	2459.06	1604.23
44426.5	91.9919	64.3709	2475.62	1612.03
44426.5	92.2503	64.9372	2490.41	1682.24
44426.5	91.8505	64.0973	2468.9	1952.75
44426.5	92.0998	64.6588	2483.78	2184.97
44426.5	92.5493	66.8874	2556.91	2191.7
44426.5	92.0668	65.047	2499.59	2556.4
44426.5	91.8495	65.1613	2509.91	2141.32
44426.5	91.8235	64.6202	2489.77	1770.93
44426.5	91.8449	65.9592	2540.77	1843.41
44426.5	92.1011	65.2014	2504.59	2276.83
44426.5	92.1229	66.2705	2545.05	1269.54
44426.5	92.3773	67.0887	2569.38	2100.74
44426.5	91.8825	65.8155	2534.19	1766.06
44426.5	91.8107	65.5209	2524.83	1458.34
44426.5	92.3943	67.261	2575.51	2661.86
44426.5	91.7446	65.334	2519.44	1846.1
44426.5	92.324	68.2388	2614.94	1957.86
44426.5	92.3737	68.5437	2625.21	2253.75
44426.5	92.1641	66.9746	2570.95	2660.73
44426.5	92.0791	67.8406	2606.59	3086.56
44426.5	92.5339	69.388	2652.94	1432.74
44426.5	92.553	68.6895	2625.7	1573.1
44426.5	92.1968	67.6186	2594.75	1601.86
44426.5	92.3784	69.7192	2670.1	2471.01
44426.5	91.97	67.2461	2586.82	2590.86
44426.5	92.3728	69.4815	2661.15	1184.76
44426.5	92.4535	70.6344	2702.95	2373.06
44426.5	92.1888	68.8888	2643.72	2004.07
44426.5	92.4256	69.449	2658.39	2771.72
44426.5	92.3136	67.8379	2599.87	2810.66
44426.5	91.9291	66.7883	2570.35	1592.66
44426.5	92.1605	67.5816	2594.35	2275.42
44426.5	91.9493	67.3413	2591.06	2721.18
44426.5	92.3656	67.9936	2604.37	1305.51
44426.5	92.0695	69.1196	2656.01	2893.85
44426.5	92.17	69.556	2669.87	2151.23
44426.5	91.6834	66.4051	2562.45	2360.52
44426.5	92.3882	69.2138	2650.46	1982.05
44426.5	92.2094	69.1089	2651.57	2069.42
44426.5	92.414	69.7463	2670.11	2609.77
44426.5	92.5237	69.3523	2651.87	1849.13
44426.5	92.1632	67.4548	2589.41	2679.74
44426.5	91.9162	67.5622	2600.5	1618.19
44426.5	92.0285	68.2814	2624.97	1717.22
44426.5	92.0257	68.3053	2625.97	1836.52
44426.5	92.0405	68.7302	2641.88	2187.13
44426.5	92.6082	69.7078	2663.03	2337.83
44426.5	92.6264	69.835	2667.37	2188.26
44426.5	92.3233	69.233	2653.06	2282.96
44426.5	92.2512	68.6719	2633.61	1330.55
44426.5	92.0278	68.7206	2641.88	2004.88
44426.5	92.8209	70.9816	2705.48	1557.47
44426.5	91.8669	67.5196	2600.25	1441.5
44426.5	92.263	68.6917	2634.03	1584.67
44426.5	92.441	68.4505	2619.73	2114.43
44426.5	92.3309	68.4684	2623.54	2458.27
44426.5	92.0595	66.7052	2563.51	2503.92
44426.5	92.4192	68.1974	2610.66	3122.11
44426.5	91.9388	65.0671	2503.85	1474.38
44426.5	92.3547	67.0146	2567.17	1177.81
44426.5	92.4597	67.2713	2574.08	2111.84
44426.5	92.2902	67.3779	2582.9	2297.9
44426.5	92.1511	64.9007	2491.69	2241.38
44426.5	92.926	68.8442	2621.05	1628.9
44426.5	92.4879	66.4556	2542.09	2347.54
44426.5	92.2211	64.3827	2469.92	1651.28
44426.5	91.7408	62.8297	2422.97	1658.26
44426.5	91.7926	63.7317	2456.36	906.96
44426.5	92.2844	64.8701	2486.91	2329.46
44426.5	92.4096	64.8871	2484.19	1739.02
44426.5	92.2237	63.9004	2451.35	1675.31
44426.5	92.2993	65.0121	2491.96	1980.05
44426.5	92.7189	65.3912	2495.14	2015.28
44426.5	92.7693	66.8888	2550.9	2123.88
44426.5	92.5905	65.8274	2515.27	1922.3
44426.5	92.2008	63.3479	2430.76	1550.6
44426.5	92.1269	64.3645	2471.75	2732.18
44426.5	92.4805	65.8442	2518.91	2525.65
44426.5	92.8441	66.505	2534.22	2422.53
44426.5	92.3009	63.9229	2450.16	2279.07
44426.5	92.136	64.5407	2478.27	2341.8
44426.5	92.2377	64.4652	2472.65	2321.47
44426.5	91.8554	63.4054	2442.12	1007.75
44426.5	92.5276	66.2491	2533.11	2053.15
44426.5	92.2144	64.9558	2492.09	1655.05
44426.5	92.114	64.728	2486.06	2343.59
44426.5	92.0705	64.3548	2472.89	1212.82
44426.5	92.7029	66.892	2552.85	2153.45
44426.5	92.4369	64.9225	2484.82	1836.57
44426.5	92.6709	66.7142	2546.94	1263.99
44426.5	92.8201	67.244	2563.05	1972.64
44426.5	91.9324	64.3877	2477.87	1461
44426.5	92.3114	64.9913	2490.83	1232.03
44426.5	92.5439	65.3118	2496.83	2606.21
44426.5	92.2544	64.4858	2472.98	1959.83
44426.5	92.3826	65.0571	2491.43	1550.89
44426.5	92.1391	65.8405	2528.1	1907.42
44426.5	92.3445	65.6253	2514.23	1975.78
44426.5	92.211	65.1373	2499.15	1707.22
44426.5	92.5796	67.8756	2593.84	2606.93
44426.5	92.0886	64.8724	2492.29	2299.08
44426.5	92.2668	64.8205	2485.49	2005.31
44426.5	92.3749	66.5844	2550.14	1957.7
44426.5	91.9671	64.9943	2500.27	1335.14
44426.5	91.8392	64.0278	2466.52	1474.76
44426.5	92.2903	65.3801	2506.31	2262.88
44426.5	92.5923	67.3607	2573.81	2234.96
44426.5	92.1527	65.3359	2508.35	1590.4
44426.5	91.8055	65.0984	2508.69	2292.99
44426.5	92.3273	67.0958	2571.05	1564.78
44426.5	92.2366	66.6352	2555.91	2058.12
44426.5	92.5661	67.763	2589.91	2484.41
44426.5	91.6457	63.6685	2457.86	2115.41
44426.5	92.3156	67.4207	2583.82	1721.24
44426.5	92.7172	65.8022	2510.88	1778.23
44426.5	92.2026	63.871	2450.79	1842.11
44426.5	92.2784	63.8077	2446.34	1106.55
44426.5	92.6541	64.6797	2469.72	1408.58
44426.5	92.537	65.4296	2501.52	667.57
44426.5	92.0767	63.388	2435.58	1503.02
44426.5	92.3801	64.6664	2476.54	1024.64
44426.5	91.9755	64.2128	2469.98	1524.78
44426.5	92.8148	69.372	2644.31	2250.39
44426.5	92.5912	66.0053	2522.05	2054.91
44426.5	92.0877	63.7399	2448.81	2182.09
44426.5	92.4675	65.3565	2500.6	1595.44
44426.5	92.0682	63.6814	2447.08	1724.69
44426.5	92.5528	65.6625	2510	1770.12
44426.5	92.1762	64.2471	2465.92	1287.64
44426.5	92.6747	67.0801	2560.81	2500.56
44426.5	91.7136	62.6688	2417.48	2185.46
44426.5	91.8827	62.9763	2424.87	1640.46
44426.5	92.7594	66.5526	2538.35	1839.14
44426.5	91.9629	64.3959	2477.37	2024.84
44426.5	91.8935	63.9588	2462.41	2313.23
44426.5	91.9054	64.1389	2469.02	2270.71
44426.5	92.7714	68.0713	2595.94	1659.08
44426.5	92.7088	66.9778	2555.96	1986.79
44426.5	92.9524	68.0364	2589.55	2041.8
44426.5	92.9925	69.2753	2635.58	1596.09
44426.5	91.8586	66.7299	2570.07	1746.56
44426.5	92.4676	66.7238	2552.91	1759.26
44426.5	91.8021	65.2427	2514.34	1624.5
44426.5	91.8823	66.5409	2562.13	1803.95
44426.5	92.3577	67.8301	2598.33	1804.99
44426.5	91.9486	66.9941	2577.72	2450.98
44426.5	92.123	67.531	2593.46	1827.57
44426.5	92.0698	67.0295	2575.69	2036.94
44426.5	92.5729	68.3353	2611.6	1980.54
44426.5	92.6393	69.738	2663.29	1869.84
44426.5	92.2632	68.5852	2629.95	2554.97
44426.5	92.4269	69.6539	2666.2	2308.98
44426.5	92.2303	68.9665	2645.51	1961.35
44426.5	92.237	68.4917	2627.11	2056.8
44426.5	92.1829	67.5532	2592.63	1839.64
44426.5	92.2428	67.521	2589.71	1947.1
44426.5	92.5315	70.8046	2707.18	2559.42
44426.5	92.5123	70.6133	2700.42	2392.91
44426.5	92.4382	70.6078	2702.38	3173.49
44426.5	92.1852	69.4472	2665.25	1774.14
44426.5	92.388	69.7216	2669.91	2438.4
44426.5	91.8541	67.641	2605.29	3423.39
44426.5	92.1418	68.3192	2623.2	1847.3
44426.5	92.3604	69.7558	2672.02	2112.32
44426.5	92.0487	69.0226	2652.89	2057.46
44426.5	92.5222	70.4944	2695.59	2050.97
44426.5	92.5158	70.302	2688.42	2892.27
44426.5	92.5127	70.1928	2684.33	2923.4
44426.5	92.1915	69.3747	2662.29	2099.48
44426.5	92.6281	70.3359	2686.45	2711.65
44426.5	92.4649	70.3817	2692.94	1843.49
44426.5	91.5666	66.408	2565.83	1172.04
44426.5	92.2343	69.063	2649.1	2633.77
44426.5	92.575	69.6814	2662.98	2096.81
44426.5	92.5748	69.6671	2662.44	2694.45
44426.5	92.4245	68.4516	2620.24	1785.62
44426.5	92.3783	67.6978	2592.68	2099.15
44426.5	92.3021	67.4919	2586.93	2165.87
44426.5	92.7019	69.0995	2637.13	1980.23
44426.5	92.2555	67.7682	2598.83	1513.49
44426.5	92.1852	67.6879	2597.73	1713.36
44426.5	92.8175	69.533	2650.37	2749.67
44426.5	92.2241	68.2646	2618.76	2355.82
44426.5	92.6277	69.5335	2655.81	2510.72
44426.5	92.4475	69.2864	2651.54	3118.44
44426.5	92.4945	69.9739	2676.49	2271.63
44426.5	92.3244	67.506	2586.84	1151.4
44426.5	92.8508	70.3061	2678.87	2196.91
44426.5	92.274	67.8503	2601.46	1782.58
44426.5	91.9883	67.5913	2599.58	1615.73
44426.5	92.2747	69.7307	2673.54	2671.27
44426.5	92.8337	70.3709	2681.84	2078.28
44426.5	92.8264	69.8307	2661.46	2695.66
44426.5	92.3771	67.9604	2602.78	3059.93
44426.5	92.163	67.7199	2599.59	2134.27
44426.5	92.3033	69.1098	2648.91	2512.48
44426.5	92.5647	69.3588	2650.95	1934.85
44426.5	92.8063	69.4173	2646.27	1195.64
44426.5	92.8848	70.0356	2667.59	1964.95
44426.5	92.3504	67.7563	2595.71	2018.49
44426.5	92.385	68.736	2632.25	2510.78
44426.5	93.1651	72.9014	2768.39	2077.66
44426.5	92.6988	70.2296	2680.35	2413.74
44426.5	92.5862	69.6708	2662.25	1958.8
44426.5	92.7242	69.8794	2666.25	2200.82
44426.5	92.4165	68.6036	2626.29	2201.14
44426.5	92.1204	67.6977	2599.94	2417.5
44426.5	91.8891	66.5084	2560.69	2411.7
44426.5	92.4363	68.6291	2626.7	2285.16
44426.5	92.5507	68.9561	2635.95	2029.31
44426.5	92.2285	68.5407	2629.23	2762.04
44426.5	92.5714	70.0261	2676.25	2977.92
44426.5	92.2712	69.7068	2672.72	2019.76
44426.5	92.5012	69.9487	2675.33	2986.14
44426.5	92.2356	69.288	2657.69	1478.87
44426.5	92.727	71.289	2719.95	2170.63
44426.5	92.9248	72.7189	2768.6	2095.92
44426.5	92.3522	69.5739	2665.29	1972.62
44426.5	92.2211	70.6219	2709.28	2506.57
44426.5	92.0497	68.61	2637	1540.48
44426.5	92.6806	71.1792	2717.12	2041.56
44426.5	92.1236	69.5404	2670.61	2628.04
44426.5	91.9092	68.0585	2619.8	2049.56
44426.5	92.4384	70.6628	2704.48	1984.32
44426.5	92.5633	70.6698	2701.09	2486.36
44426.5	92.6243	71.7808	2741.75	2398.93
44426.5	91.7583	67.6463	2608.22	2460.07
44426.5	92.347	69.0674	2646.03	1643.72
44426.5	91.9626	68.7405	2644.51	2110.03
44426.5	91.8925	67.5512	2600.75	2211.85
44426.5	92.6806	70.5749	2694.05	2197.27
44426.5	92.4916	69.7478	2667.92	1560.38
44426.5	92.2283	69.276	2657.44	2510.24
44426.5	92.1318	68.9362	2647.17	2403.18
44426.5	92.2677	68.5815	2629.67	2333.59
44426.5	92.4716	69.8395	2672.01	2895.67
44426.5	92.2212	68.9041	2643.38	1972.51
44426.5	92.5544	70.5553	2696.98	2365.26
44426.5	92.0706	69.8231	2683.01	1926.09
44426.5	91.8933	67.5308	2599.94	771.788
44426.5	92.3485	70.0693	2684.37	1673.23
44426.5	92.3332	69.2969	2655.22	1874.35
44426.5	92.4321	69.5174	2660.82	2557
44426.5	92.1453	69.5969	2672.15	1803.72
44426.5	92.7124	71.5588	2730.67	1418.26
44426.5	92.1323	68.1491	2616.93	2425.18
44426.5	92.6731	69.904	2668.66	2116.29
44426.5	92.4638	69.7148	2667.46	1663.41
44426.5	92.4708	69.8574	2672.71	1895.94
44426.5	91.4838	66.6056	2575.8	1927.77
44426.5	92.0807	68.1486	2618.38	2343.76
44426.5	92.7149	70.3384	2684.03	3185.98
44426.5	92.4224	69.7959	2671.76	3210.07
44426.5	92.3537	69.4772	2661.54	2597.35
44426.5	92.0003	68.9405	2651.12	1540.65
44426.5	92.0024	67.2392	2585.64	2786.51
44426.5	92.3682	70.2776	2691.78	2089.97
44426.5	91.796	67.8136	2613.59	1826.3
44426.5	92.028	68.1627	2620.42	1088.73
44426.5	91.9976	69.2699	2663.87	2284.93
44426.5	91.8442	68.1133	2623.77	1342.8
44426.5	91.7959	67.5677	2604.12	1399.78
44426.5	92.2414	69.4827	2664.99	2066.37
44426.5	91.9734	68.5978	2638.71	1733.11
44426.5	92.4864	70.9256	2713.13	2824.93
44426.5	92.3905	71.7037	2745.73	2628.76
44426.5	92.3806	70.5084	2700.25	2486.56
44426.5	92.3521	69.9254	2678.75	2110.82
44426.5	92.0598	68.9852	2651.13	2144.31
44426.5	92.8216	71.8624	2739.04	2549.6
44426.5	92.5376	70.1077	2680.35	1420.76
44426.5	92.1426	69.3145	2661.39	1972.09
44426.5	92.2833	69.6316	2669.49	2191.29
44426.5	92.6081	71.6057	2735.54	2139.75
44426.5	92.4957	71.6552	2740.76	2820.43
44426.5	92.1997	69.8956	2682.04	2614.25
44426.5	92.0443	69.8072	2683.17	3125.42
44426.5	92.6776	72.8422	2780.69	2311.96
44426.5	92.2067	70.4187	2701.9	1295.89
44426.5	92.1449	70.1802	2694.56	2076.53
44426.5	92.7783	73.1599	2789.79	1965.74
44426.5	91.7689	69.465	2678.03	1238.32
44426.5	92.3386	70.8965	2716.35	1774.44
44426.5	92.016	70.2508	2701.05	2029.79
44426.5	92.2875	71.6689	2747.47	2485.91
44426.5	92.0506	70.5388	2711.1	2149.95
44426.5	92.528	72.5205	2772.89	1934.43
44426.5	92.1734	71.2794	2735.92	2032.53
44426.5	92.3497	70.642	2706.28	1955.37
44426.5	92.0286	69.3975	2667.88	2414.12
44426.5	91.8123	69.0168	2659.49	1994.13
44426.5	91.9281	69.591	2678.24	1866.02
44426.5	92.288	72.148	2765.82	2440.25
44426.5	92.2024	70.2299	2694.79	1806.58
44426.5	92.6412	72.333	2762.34	1462.48
44426.5	92.0337	69.9158	2687.65	2370.07
44426.5	92.1699	69.8309	2680.42	1837.51
44426.5	92.6755	72.8503	2781.06	2516.26
44426.5	92.1686	70.5756	2709.05	2149.41
44426.5	92.1047	69.427	2666.8	2911.88
44426.5	93.0572	72.5367	2757.73	2046.41
44426.5	92.6453	71.011	2711.73	2487.15
44426.5	92.573	70.5146	2694.88	2837.91
44426.5	92.1482	68.9557	2647.45	2785.36
44426.5	92.8517	72.8554	2775.98	3277.88
44426.5	92.5536	70.4164	2691.69	1951.71
44426.5	92.875	70.2663	2676.66	2049.03
44426.5	92.818	70.8758	2701.53	1896.95
44426.5	92.218	68.5376	2629.41	2557.92
44426.5	92.9523	69.6989	2652.84	2452.88
44426.5	93.0139	71.1531	2706.39	2221.14
44426.5	92.936	69.6962	2653.2	2397.85
44426.5	92.9806	70.7292	2691.23	2845.79
44426.5	92.8257	69.5341	2650.17	3192.89
44426.5	92.2312	67.0609	2572.39	1736.24
44426.5	92.9452	71.2264	2711.18	2780.19
44426.5	92.4368	68.9404	2638.6	2173.95
44426.5	92.4286	68.5004	2621.99	1167.17
44426.5	92.12	66.6329	2559.06	1664.53
44426.5	92.2491	67.901	2604.11	1052.27
44426.5	92.9215	70.9306	2700.61	2312.45
44426.5	92.1781	67.1022	2575.45	2021.69
44426.5	92.5598	67.7949	2591.31	1177.83
44426.5	92.2255	68.0533	2610.61	2151.59
44426.5	92.8001	69.856	2663.18	2571.78
44426.5	92.249	68.5429	2628.73	2263.57
44426.5	93.1696	70.3169	2670.12	1588.28
44426.5	93.3305	71.1532	2697.22	1318.5
44426.5	92.8739	69.878	2661.9	2309.42
44426.5	92.9014	67.8801	2585.03	2505
44426.5	92.64	69.2476	2644.54	1494.58
44426.5	92.6733	67.7931	2588.07	1926.52
44426.5	92.8063	69.8993	2664.65	1922.52
44426.5	92.7685	68.097	2597	3520.98
44426.5	92.4522	67.4319	2580.44	2386.3
44426.5	92.732	67.8427	2588.32	2054.57
44426.5	92.5865	66.824	2553.46	2162.29
44426.5	92.8288	67.1612	2559.65	2439.4
44426.5	93.0271	67.5901	2570.51	1076.44
44426.5	92.1383	64.9557	2494.14	1450.64
44426.5	93.0699	69.4135	2638.63	1206.62
44426.5	92.5948	67.3241	2572.34	2648.91
44426.5	92.7303	68.1383	2599.65	2337.18
44426.5	92.775	67.4145	2570.79	2087.64
44426.5	92.764	68.237	2602.47	2098.97
44426.5	92.7902	67.7021	2581.33	1354.96
44426.5	92.774	67.6229	2578.77	2776.41
44426.5	92.9619	67.974	2586.92	2747.1
44426.5	93.1657	69.3749	2634.46	1748.06
44426.5	92.2739	66.1232	2535.24	1925.61
44426.5	92.6761	66.5865	2541.93	2375.24
44426.5	92.5212	65.7502	2514.2	1847.65
44426.5	92.9613	68.1069	2591.99	1988.36
44426.5	92.4881	64.5094	2467.64	2352.45
44426.5	92.822	64.3159	2451.39	2058.17
44426.5	92.2854	63.8292	2446.98	1352.42
44426.5	93.1026	66.7621	2536.96	2755.22
44426.5	93.317	66.6999	2528.77	1489.57
44426.5	92.3108	61.8021	2368.62	2995.61
44426.5	92.4985	63.3538	2423.16	1194.81
44426.5	92.9038	64.8445	2469.36	1988.88
44426.5	92.9732	66.0112	2511.91	2207.47
44426.5	92.5847	62.8416	2401.33	1570.73
44426.5	92.2309	61.9433	2376.09	1689.97
44426.5	92.8303	65.305	2488.86	1051.1
44426.5	92.4252	62.1801	2380.16	1954.93
44426.5	92.7369	64.0886	2444.97	1688.52
44426.5	92.8891	65.2895	2486.7	2259.17
44426.5	92.7513	64.6139	2464.62	1704.7
44426.5	92.6153	64.2164	2453.06	747.643
44426.5	92.5965	63.1659	2413.42	1536.53
44426.5	93.0085	64.7983	2464.82	1886.52
44426.5	92.6646	63.7957	2435.69	1090.93
44426.5	92.6486	64.4675	2461.77	1900.93
44426.5	92.6695	64.0216	2444.19	1993.4
44426.5	92.9715	65.7412	2501.69	2063.7
44426.5	92.5532	64.6145	2469.92	2271.48
44426.5	92.9368	66.2089	2520.42	1062.15
44426.5	92.4231	65.7287	2516.05	1297.07
44426.5	92.2218	64.2402	2464.44	1702.81
44426.5	92.6513	67.2152	2566.61	2073.4
44426.5	92.3704	66.9853	2565.61	2251.81
44426.5	92.4121	67.4166	2580.97	1210.18
44426.5	92.7059	68.5742	2616.97	1087.97
44426.5	92.7076	67.5802	2578.99	1895.1
44426.5	92.3871	66.6643	2552.86	1875.06
44426.5	92.6145	68.5325	2617.95	1556.55
44426.5	92.2897	67.9864	2606.23	2386.35
44426.5	92.801	68.9829	2629.86	2222.06
44426.5	92.3678	67.5314	2586.6	2219.47
44426.5	92.6099	68.5321	2618.07	1777.54
44426.5	92.828	69.9825	2667.2	1623.53
44426.5	92.5046	73.0512	2793.89	2133.99
44426.5	92.7209	73.3389	2798.35	2642
44426.5	92.3483	72.0844	2761.58	2310.77
44426.5	92.8388	73.8254	2813.33	2368.89
44426.5	92.4501	72.2663	2765.5	2151.49
44426.5	92.7148	73.3267	2798.06	2536.6
44426.5	91.8156	70.2906	2708.48	1914.7
44426.5	92.4791	74.1393	2836.28	2568.45
44426.5	92.3694	73.0548	2798.11	2128.23
44426.5	92.1949	72.1254	2767.74	3007.51
44426.5	92.6168	73.7122	2815.75	2282.23
44426.5	92.43	73.284	2805.05	1459.48
44426.5	92.452	73.48	2811.89	2196.83
44426.5	92.1403	71.562	2747.75	2366.11
44426.5	92.2292	71.2097	2731.59	1884.99
44426.5	92.5824	74.0937	2831.38	2255.65
44426.5	92.4867	74.1423	2836.16	2398
44426.5	92.4301	73.2861	2805.13	2144.1
44426.5	92.5651	74.507	2847.7	2555.84
44426.5	92.0437	70.7477	2719.34	2702.71
44426.5	92.0884	71.3341	2740.55	1562.28
44426.5	92.4489	71.2981	2728.48	2171.89
44426.5	91.9963	69.1922	2660.92	1757.45
44426.5	92.6805	72.5222	2768.39	1806.42
44426.5	92.1966	71.1403	2729.89	1998.49
44426.5	92.7477	71.2665	2718.48	2221.13
44426.5	92.6147	70.0864	2677.31	1890.61
44426.5	92.3276	70.0335	2683.61	1634.89
44426.5	91.9178	68.0924	2620.86	2037.93
44426.5	92.8195	71.7809	2735.99	2247.25
44426.5	92.6898	71.173	2716.61	2682.3
44426.5	92.6319	71.7198	2739.2	2641.41
44426.5	92.0172	69.0306	2654.1	2062.01
44426.5	92.4253	69.4046	2656.7	1680.4
44426.5	92.4076	70.255	2689.77	1392.1
44426.5	92.9245	73.1843	2786.33	2353.85
44426.5	91.9622	69.4183	2670.6	2681.23
44426.5	91.8815	68.7252	2646.26	2119.72
44426.5	91.9438	68.6113	2640.08	1638.75
44426.5	92.615	72.1143	2754.77	1979.37
44426.5	92.4646	71.426	2732.91	2554.31
44426.5	92.1702	70.4168	2702.9	2272.8
44426.5	92.2825	69.8078	2676.27	2042.44
44426.5	92.442	70.7274	2706.84	2487.7
44426.5	92.7986	73.4261	2799.33	3038.28
44426.5	92.3427	70.7958	2712.38	2452.61
44426.5	91.8161	68.7219	2648.02	2658.07
44426.5	92.4247	71.1019	2721.68	2584.14
44426.5	92.3984	70.6867	2706.56	2115.91
44426.5	92.1351	70.7105	2715.21	1770.78
44426.5	92.0807	69.3791	2665.66	2721.91
44426.5	91.887	68.1781	2625.04	2472.38
44426.5	92.0713	68.8308	2644.86	3103.26
44426.5	92.7682	70.3454	2682.76	1757.4
44426.5	92.4526	71.0177	2717.64	1560.28
44426.5	92.5694	70.9435	2711.38	1799.93
44426.5	92.0652	69.0296	2652.68	2959.25
44426.5	92.0826	69.3228	2663.44	1320.29
44426.5	92.472	70.8434	2710.4	1288.08
44426.5	91.6085	68.2264	2634.88	2182.12
44426.5	92.5656	71.1975	2721.2	2217.61
44426.5	92.2225	71.6917	2750.28	1711.35
44426.5	92.6809	72.4143	2764.26	2225.98
44426.5	92.5834	73.7121	2816.77	3170.07
44426.5	91.9559	69.9699	2692.01	1855.04
44426.5	92.0532	71.1593	2734.87	2705.81
44426.5	92.2254	72.4215	2778.19	2400.22
44426.5	92.3091	72.1239	2764.27	3146.63
44426.5	92.2324	71.9895	2761.41	2871.77
44426.5	92.1543	71.8043	2756.64	3325.54
44426.5	92.2628	72.3757	2775.31	1917.08
44426.5	92.2675	71.8431	2754.74	2166.27
44426.5	92.1486	71.1521	2731.77	1926.11
44426.5	92.5708	73.0469	2791.72	1591.06
44426.5	93.1741	75.4277	2864.05	2291.17
44426.5	92.7794	73.3589	2797.34	1523.85
44426.5	92.8747	74.3838	2833.52	1962.88
44426.5	92.6295	72.1079	2754.09	2637.23
44426.5	92.5129	72.2538	2763.14	2045.22
44426.5	92.5292	71.9686	2751.75	2513.84
44426.5	92.3298	71.4804	2738.99	2563.02
44426.5	92.7426	73.0447	2786.47	1384.14
44426.5	92.2341	70.3586	2698.8	2478.33
44426.5	92.0882	71.1447	2733.27	2059.45
44426.5	91.9133	70.3703	2708.67	2417.42
44426.5	92.5487	72.3283	2764.92	2281.32
44426.5	92.4405	72.8115	2786.65	2313.15
44426.5	92.5824	73.446	2806.63	3099.34
44426.5	92.0635	70.8968	2724.48	2975.85
44426.5	92.8988	74.0769	2821.09	2064.24
44426.5	92.4137	72.7311	2784.38	2673.41
44426.5	92.3097	73.0573	2800.02	2189.89
44426.5	92.1493	71.7904	2756.25	2110.66
44426.5	92.2633	72.6314	2785.1	2935.4
44426.5	92.5732	73.2365	2798.9	3355.74
44426.5	92.5588	75.0945	2870.35	2198.85
44426.5	92.4814	74.0336	2832.17	2904.52
44426.5	92.5538	74.6013	2851.66	1357.58
44426.5	92.5398	74.8947	2863.3	1781.42
44426.5	93.0041	76.6786	2916.87	3133.14
44426.5	92.0269	71.9801	2767.21	2693.36
44426.5	92.2242	73.3997	2815.75	1679.45
44426.5	92.8593	76.0615	2897.91	2107.99
44426.5	92.4787	74.1815	2837.91	2634.68
44426.5	92.3813	74.5953	2856.75	1971.44
44426.5	92.7556	75.1373	2865.9	2607.19
44426.5	92.6059	75.2045	2873.09	1988.38
44426.5	92.5911	73.5046	2808.6	3025.36
44426.5	92.0965	71.9604	2764.36	2588.29
44426.5	92.7128	75.7098	2889.07	2296.71
44426.5	92.2533	73.3178	2811.72	2522.66
44426.5	92.0328	72.8349	2799.89	2632.63
[truncated: 2,053 more rows]

## Sheet: Ground Site 2
Time - Excel, CST [days]	Methane Volume Fraction [%]	VentX Methane Mass Flow [kg/h]	VentX Flow Rate [m3/day]	Ultrasonic Flow Rate [m3/day]
44426.6	88.944	54.1708	2154.73	3958.86
44426.6	88.907	54.0311	2150.07	3338.54
44426.6	88.7953	53.6948	2139.37	4443.49
44426.6	89.0171	54.1824	2153.42	2057.01
44426.6	88.871	54.2487	2159.6	3154.98
44426.6	88.5011	52.3506	2092.75	2884.89
44426.6	88.9243	54.0516	2150.47	2243.39
44426.6	89.0434	55.5376	2206.63	3601.11
44426.6	88.9419	55.4739	2206.61	2550.64
44426.6	88.7678	54.7309	2181.33	3179.16
44426.6	89.1877	58.2691	2311.42	3788.89
44426.6	88.9816	58.8119	2338.35	2323.68
44426.6	89.3482	59.2977	2347.99	2849.86
44426.6	89.023	60.9207	2421.07	3408.39
44426.6	88.9527	61.5796	2449.19	4478.02
44426.6	88.8051	59.8454	2384.17	4322.36
44426.6	88.4771	59.9962	2399.04	3216.09
44426.6	88.7648	61.7471	2461.05	3469.85
44426.6	88.564	59.4503	2374.88	2933.94
44426.6	88.6967	59.1338	2358.7	3830.52
44426.6	88.7605	60.2237	2400.45	3818.61
44426.6	88.8377	60.4989	2409.32	3311.92
44426.6	89.0068	61.6393	2450.08	3050.48
44426.6	88.6625	60.329	2407.3	3348.07
44426.6	88.9067	62.366	2481.75	3277.49
44426.6	88.8799	61.6581	2454.32	3766.37
44426.6	88.7273	62.9978	2511.96	2583.36
44426.6	88.6131	59.3104	2367.98	3920.06
44426.6	88.9846	58.0764	2309.03	2266.76
44426.6	89.2437	59.6421	2364.4	4861.67
44426.6	89.311	57.9622	2296.07	3281.28
44426.6	89.1823	56.6927	2249.02	3001.58
44426.6	88.6204	55.4201	2212.48	1125.91
44426.6	88.9718	55.5757	2209.93	2531.41
44426.6	88.838	55.1709	2197.13	2638.56
44426.6	88.913	55.7582	2218.64	3114.91
44426.6	88.6824	55.0657	2196.79	3130.76
44426.6	88.5373	54.8806	2192.99	2399.33
44426.6	88.6254	56.2956	2247.3	2361.21
44426.6	88.9955	57.3606	2280.29	2561.71
44426.6	88.8187	57.7495	2300.32	1532.13
44426.6	88.8578	57.1416	2275.11	3489.89
44426.6	89.0395	59.5409	2365.8	2789.96
44426.6	88.9197	59.9285	2384.41	3451.35
44426.6	89.0433	60.8052	2415.93	3523.83
44426.6	89.1246	60.8954	2417.3	4582.52
44426.6	89.1978	63.8026	2530.63	3169.47
44426.6	89.0491	60.317	2396.38	3302.6
44426.6	88.8979	59.0523	2350.12	2958.44
44426.6	88.902	62.3173	2479.94	2823.43
44426.6	89.341	64.4759	2553.24	3842.08
44426.6	89.2954	65.4392	2592.71	5106.44
44426.6	89.0161	65.6838	2610.56	4792.3
44426.6	88.9055	65.8731	2621.34	3128.52
44426.6	89.013	68.6919	2730.22	5288.92
44426.6	89.1837	72.0232	2857.14	3961.63
44426.6	88.7486	69.9102	2786.92	3339.02
44426.6	88.9985	71.8571	2856.48	4443.89
44426.6	89.2699	74.3329	2945.92	3299.86
44426.6	88.793	72.2514	2878.8	5702.85
44426.6	88.7544	69.3532	2764.53	3907.78
44426.6	88.9721	68.0288	2705.1	2475.11
44426.6	88.9911	66.2353	2633.22	3324.43
44426.6	88.9061	66.1916	2634	4431.95
44426.6	89.5751	67.9759	2684.8	4313.55
44426.6	89.0148	64.1428	2549.35	2788.23
44426.6	89.1968	64.4921	2558.01	4175.64
44426.6	89.329	64.2656	2545.25	3617.95
44426.6	89.4722	64.6023	2554.49	2411.82
44426.6	88.9756	62.5176	2485.86	3127.09
44426.6	89.1949	62.4445	2476.84	1917.55
44426.6	89.7037	63.5812	2507.63	4088.53
44426.6	88.9249	59.2557	2357.5	3099.17
44426.6	88.9595	59.2357	2355.79	2423.7
44426.6	89.5438	60.2576	2380.79	4739.1
44426.6	89.1635	58.1335	2306.66	1676.6
44426.6	88.89	55.7755	2219.91	2566.9
44426.6	89.3988	58.3688	2309.9	2349.88
44426.6	89.2817	57.473	2277.44	1738.88
44426.6	89.2173	58.7483	2329.65	3449.78
44426.6	89.2619	60.0434	2379.82	3893.51
44426.6	89.2994	62.2757	2467.26	3517.42
44426.6	89.5669	62.9268	2485.61	4996.23
44426.6	89.2325	60.322	2391.65	3141.81
44426.6	89.2801	62.2647	2467.36	3482.13
44426.6	89.5878	64.9065	2563.21	3958.51
44426.6	89.0029	63.4114	2520.62	3924.17
44426.6	89.0589	65.3261	2595.1	3978.74
44426.6	88.9663	67.3323	2677.58	1759.83
44426.6	89.6698	67.6227	2668.03	3387.72
44426.6	89.2751	65.2291	2584.97	2676.21
44426.6	89.1694	66.1289	2623.73	2923.7
44426.6	89.1528	65.5146	2599.85	4308.52
44426.6	89.5719	67.8699	2680.71	3475.57
44426.6	89.1222	66.7045	2647.97	4033.35
44426.6	89.273	69.4116	2750.79	2777.68
44426.6	89.4916	69.045	2729.57	5042.87
44426.6	89.2607	69.1062	2739.06	5673.31
44426.6	89.2468	70.0668	2777.57	2947.48
44426.6	89.4485	70.098	2772.54	3670.23
44426.6	89.1801	67.9892	2697.22	3483.35
44426.6	88.8846	67.6909	2694.32	3153.05
44426.6	89.3346	69.3777	2747.54	4719.27
44426.6	89.6666	68.7418	2712.28	4760.4
44426.6	89.4025	67.3591	2665.58	1875.55
44426.6	89.7132	68.7046	2709.41	3604.32
44426.6	89.1793	65.7351	2607.82	3234.41
44426.6	88.7633	63.5078	2531.27	2638.37
44426.6	89.2106	65.6836	2604.87	3783.35
44426.6	88.6744	62.8048	2505.76	3132.82
44426.6	89.1301	65.8329	2613.15	2810.14
44426.6	88.8451	64.5817	2571.7	4207.59
44426.6	89.4132	66.5239	2632.21	3852.06
44426.6	89.1978	63.1591	2505.11	2432.78
44426.6	89.2686	62.3946	2472.82	3869.94
44426.6	89.318	63.7079	2523.48	5023.72
44426.6	88.9376	63.346	2519.87	3453.46
44426.6	89.5006	66.0584	2611.24	5930.71
44426.6	89.9892	67.1251	2639	3518.75
44426.6	89.457	68.7196	2717.76	1855.62
44426.6	89.3983	68.944	2728.42	3338.75
44426.6	89.6634	70.1371	2767.44	4576.24
44426.6	89.8096	74.4811	2934.05	3772.4
44426.6	89.258	68.2943	2706.96	4860.26
44426.6	89.5375	70.3663	2780.38	2837.33
44426.6	89.0979	69.3252	2752.76	3654.95
44426.6	89.1216	67.2026	2667.77	4268.85
44426.6	89.155	67.5486	2680.5	2852.37
44426.6	89.725	70.7071	2788.01	4176.82
44426.6	89.0374	67.9311	2699.24	4649.67
44426.6	89.1342	67.6839	2686.49	4004.73
44426.6	88.8662	67.801	2699.26	3989.88
44426.6	88.9577	66.3322	2638.06	4863.75
44426.6	89.2164	67.197	2664.71	2651.49
44426.6	89.3896	68.4869	2710.6	3510.43
44426.6	89.2881	67.4007	2670.64	4580.63
44426.6	89.5047	68.5647	2710.19	3057.44
44426.6	88.9558	66.462	2643.28	3991.4
44426.6	89.277	67.4684	2673.66	3523.28
44426.6	89.6372	67.8565	2678.23	4351.39
44426.6	89.1963	67.2487	2667.36	2878.2
44426.6	89.4486	68.332	2702.68	3340.69
44426.6	89.2339	66.2146	2625.24	3206.25
44426.6	89.7058	69.2453	2730.96	2289.73
44426.6	88.9439	64.8472	2579.41	3533.41
44426.6	89.3131	65.7549	2604.7	4167.9
44426.6	89.8191	65.2987	2572.05	4271.53
44426.6	89.3021	62.5667	2478.72	2536.03
44426.6	89.3058	62.4531	2474.11	3797.9
44426.6	89.6721	63.5002	2505.32	3196.07
44426.6	89.2329	61.8113	2450.69	4244.89
44426.6	89.1501	63.8592	2534.23	2109.32
44426.6	89.5926	65.8851	2601.72	3215.75
44426.6	89.3905	66.2998	2624.01	3434.72
44426.6	89.6829	68.13	2687.65	3894.98
44426.6	89.4051	68.0932	2694.55	3587.62
44426.6	89.4551	66.9793	2648.99	2964.19
44426.6	89.3593	65.2957	2585.17	1999.57
44426.6	89.8345	67.2342	2647.84	3755.58
44426.6	88.7869	61.4021	2446.69	2624.41
44426.6	89.2441	62.4989	2477.64	2344.82
44426.6	89.1209	62.9953	2500.77	4244.54
44426.6	89.4993	65.8886	2604.57	5012.31
44426.6	89.206	65.8797	2612.78	3857.86
44426.6	89.8668	69.837	2749.36	5171.92
44426.6	89.068	69.3731	2755.59	3424.42
44426.6	89.3954	72.5475	2871.12	3387.53
44426.6	89.1033	71.2341	2828.39	3567.88
44426.6	89.3784	74.2308	2938.3	3291.72
44426.6	89.1225	73.9905	2937.2	4759.71
44426.6	89.2237	74.4663	2952.74	3412.76
44426.6	89.5741	75.9867	3001.24	2862.58
44426.6	89.1758	74.8993	2971.5	3335.36
44426.6	88.7303	71.9122	2867.32	4663.44
44426.6	89.3233	74.9693	2969.36	5374.81
44426.6	89.7347	76.4545	3014.31	4219.92
44426.6	89.3548	74.473	2948.67	3442.86
44426.6	89.4739	74.2971	2937.79	3391.66
44426.6	89.2295	72.9048	2890.63	4329.28
44426.6	89.2393	73.5257	2914.93	4049.92
44426.6	89.3655	75.1074	2973.43	3954.09
44426.6	89.6249	74.2799	2932.16	3997.97
44426.6	89.3135	73.9475	2929.21	5152.07
44426.6	89.3022	75.7331	3000.32	4865.47
44426.6	89.1601	74.5391	2957.73	2564.7
44426.6	89.5128	71.6648	2832.47	4370.99
44426.6	89.1481	70.2461	2787.75	4600.26
44426.6	89.2301	71.0201	2815.88	4872.62
44426.6	89.5699	70.9418	2802.11	4084.59
44426.6	89.5855	70.6894	2791.65	2799.09
44426.6	89.3461	68.3273	2705.6	3934.84
44426.6	89.1886	64.7501	2568.48	3564.58
44426.6	89.2464	64.0458	2538.89	3314.31
44426.6	89.5685	67.4928	2665.92	2576.82
44426.6	89.8117	70.1046	2761.58	3404.74
44426.6	89.4419	69.9649	2767.48	2354.84
44426.6	89.2515	70.5569	2796.84	3677.12
44426.6	89.1639	73.3977	2912.31	3492.84
44426.6	89.4918	75.6384	2990.23	4031.35
44426.6	89.6351	75.6655	2986.52	3730.7
44426.6	89.3507	74.8186	2962.49	1723.36
44426.6	89.4724	77.0408	3046.33	5859
44426.6	89.3111	77.0278	3051.31	3698.53
44426.6	89.3579	75.7612	2999.57	3654.6
44426.6	88.0404	70.0689	2815.71	4737.58
44426.6	89.2639	76.7039	3040.09	5007.51
44426.6	89.1321	76.002	3016.72	3961.54
44426.6	89.3749	78.2504	3097.53	4614.6
44426.6	89.3607	77.2991	3060.36	4886.93
44426.6	89.6591	79.6444	3142.72	3490.85
44426.6	89.1608	78.1704	3101.8	3134.45
44426.6	89.2083	79.5216	3153.73	4024.06
44426.6	89.6011	82.8443	3271.1	5409.41
44426.6	88.9912	79.964	3179.01	4296.03
44426.6	89.4791	79.7993	3155.17	4038.17
44426.6	89.0668	77.7774	3089.46	4475.51
44426.6	89.2627	81.9316	3247.33	4769.36
44426.6	89.2416	81.9996	3250.79	3090.25
44426.6	89.5156	82.9175	3277.12	3850.49
44426.6	89.6129	85.897	3391.19	5668.64
44426.6	89.0488	82.2836	3269.12	4843.77
44426.6	89.256	81.6645	3236.98	3869.95
44426.6	89.4797	83.5859	3304.86	3901.45
44426.6	89.3123	81.0052	3208.83	4110.14
44426.6	89.2264	79.707	3160.44	5775.55
44426.6	89.3967	80.9343	3202.99	3443.71
44426.6	89.4201	81.0069	3205.03	3081.04
44426.6	89.9183	83.1266	3270.67	5459.86
44426.6	89.581	80.6235	3184.13	4529.53
44426.6	89.4482	80.3516	3178.1	5922.83
44426.6	89.5232	81.4131	3217.39	4912.35
44426.6	89.2361	78.9275	3129.2	3579.61
44426.6	88.8033	76.1844	3035.16	3241.57
44426.6	89.5793	80.5887	3182.81	5906.92
44426.6	89.4178	78.3793	3101.15	3817.76
44426.6	89.2072	73.5692	2917.7	4855.29
44426.6	89.5218	75.1261	2968.98	4212.74
44426.6	89.6894	77.1507	3043.29	4558.31
44426.6	89.5706	77.6898	3068.62	5447.31
44426.6	89.343	76.5826	3032.59	4381.64
44426.6	89.1588	76.9975	3055.32	5073.73
44426.6	89.3307	78.5124	3109.44	4278.63
44426.6	89.2478	77.7006	3080.15	5326.94
44426.6	89.2278	78.4571	3110.83	4668.36
44426.6	89.9752	81.7648	3215.05	4309.62
44426.6	89.6319	79.7947	3149.6	4820.81
44426.6	89.1838	76.9606	3053	2986.17
44426.6	89.0039	78.1086	3104.81	4568.24
44426.6	89.3577	77.9668	3086.9	3922.57
44426.6	89.3116	77.4061	3066.28	5670.53
44426.6	88.7908	73.3833	2923.98	2520.31
44426.6	89.6012	78.3878	3095.13	4392.83
44426.6	89.3954	77.8335	3080.32	4153.43
44426.6	89.2921	76.7811	3042.19	3452.69
44426.6	89.2424	75.241	2982.83	4942.21
44426.6	89.3867	76.0869	3011.49	3067.21
44426.6	89.4272	77.7254	3074.95	3651.18
44426.6	89.3919	77.1689	3054.14	5564.54
44426.6	89.2009	77.5413	3075.45	4493.39
44426.6	89.2631	76.1153	3016.79	4180.53
44426.6	89.0714	77.3517	3072.39	4486.5
44426.6	88.9866	77.7006	3089.19	4032.27
44426.6	89.2977	78.98	3129.11	3897.78
44426.6	89.5324	80.1307	3166.38	4555.5
44426.6	89.3749	79.165	3133.74	3680.57
44426.6	89.5116	79.2453	3132.12	4944.38
44426.6	89.454	80.306	3176.09	4243.68
44426.6	89.2467	78.8212	3124.61	3707.1
44426.6	89.6467	79.661	3143.81	4870.75
44426.6	89.5611	77.4994	3061.43	5400.66
44426.6	89.1198	78.0146	3097.04	3805
44426.6	89.4372	78.8022	3117.2	5126.34
44426.6	89.2184	79.2875	3144.09	4246.99
44426.6	89.2346	80.2247	3180.68	4663.52
44426.6	89.5776	84.0045	3317.78	5163.04
44426.6	89.2144	83.9224	3328.04	3746.61
44426.6	89.1908	81.9994	3252.63	4345.2
44426.6	89.2957	81.2268	3218.2	3747.6
44426.6	89.2865	83.5651	3311.19	3580.77
44426.6	88.8954	81.4202	3240.4	5682.6
44426.6	89.4773	86.8025	3432.13	3952.72
44426.6	89.4168	85.171	3369.9	4934.24
44426.6	89.2251	85.7128	3398.62	4233.49
44426.6	88.9991	85.3708	3393.66	3129.11
44426.6	88.7025	84.9889	3389.77	4994.75
44426.6	89.477	88.8107	3511.55	3988.53
44426.6	89.4249	88.1218	3486.34	3378.48
44426.6	89.4734	88.2055	3487.76	5106.21
44426.6	89.2731	87.3611	3462.12	4265.4
44426.6	89.7128	89.8654	3543.91	3683.47
44426.6	89.4337	86.4905	3421.46	3749.67
44426.6	88.9792	82.7988	3292.15	4506.41
44426.6	89.649	88.4321	3489.87	4473.52
44426.6	89.5712	87.8948	3471.68	5418.07
44426.6	89.0735	83.8447	3330.21	5700.75
44426.6	89.0135	83.3947	3314.57	2991.24
44426.6	89.5164	85.8073	3391.3	3136.23
44426.6	89.5324	84.7599	3349.31	5176.41
44426.6	89.1017	82.5468	3277.62	3159.67
44426.6	89.7723	86.2902	3400.66	4330.33
44426.6	89.0355	82.0393	3259.9	4221.96
44426.6	89.1781	83.2125	3301.22	5329.85
44426.6	89.5157	85.247	3369.18	5164.8
44426.6	89.2804	82.9026	3285.16	5303.07
44426.6	89.1976	83.5589	3314.24	3630.52
44426.6	88.8931	81.0327	3225.05	2510.28
44426.6	89.3681	83.5212	3306.43	4781.97
44426.6	89.5024	84.7068	3348.33	4458.75
44426.6	89.3559	82.441	3264.11	5544.26
44426.6	89.1542	80.6691	3201.18	4212.82
44426.6	89.2993	82.6834	3275.78	5315.54
44426.6	89.1506	80.4368	3192.09	4811.25
44426.6	88.8681	79.677	3171.99	3407.44
44426.6	89.4126	81.0145	3205.6	2910
44426.6	89.2485	80.4236	3188.07	3571.27
44426.6	89.5819	80.4345	3176.63	3423.16
44426.6	89.2075	76.6026	3037.99	4043.13
44426.6	89.0905	78.2331	3106.73	3486.09
44426.6	89.0901	77.3907	3073.3	3204.66
44426.6	89.2953	78.5822	3113.44	4636.94
44426.6	89.4347	78.2629	3095.95	3278.96
44426.6	89.3541	79.4397	3145.34	3949.39
44426.6	89.3451	78.5677	3111.13	3211.37
44426.6	89.4055	79.1619	3132.54	4482.48
44426.6	88.981	77.312	3073.93	5108.8
44426.6	89.0756	78.297	3109.79	5162.43
44426.6	89.1977	78.9038	3129.6	5398.05
44426.6	89.0604	77.7223	3087.49	4226.98
44426.6	89.2184	78.0759	3096.05	5206.74
44426.6	88.9635	77.1124	3066.6	4198.32
44426.6	89.2275	77.6657	3079.47	3707.52
44426.6	88.8888	76.5396	3046.38	4286.27
44426.6	88.7894	74.5814	2971.76	3899.29
44426.6	89.2078	76.7198	3042.63	4058.92
44426.6	88.9544	73.9944	2942.9	3641.05
44426.6	88.9481	73.3135	2916.03	3823.17
44426.6	89.506	76.1238	3008.94	3013.62
44426.6	89.0616	73.5292	2920.88	2172.39
44426.6	89.2595	73.7477	2923.07	4181.43
44426.6	89.6468	75.6604	2985.92	3872.38
44426.6	89.6444	74.7615	2950.53	4302.96
44426.6	89.6166	72.2105	2850.74	3585.96
44426.6	89.7299	70.6854	2787	3883.95
44426.6	89.5163	70.6058	2790.5	3136.2
44426.6	89.3138	68.9576	2731.54	3761.48
44426.6	89.5356	69.9688	2764.73	2652
44426.6	89.1326	67.9214	2695.97	3554.43
44426.6	89.3687	69.3996	2747.36	3930.67
44426.6	88.6563	66.056	2636.01	3851.91
44426.6	89.0661	67.6506	2687.22	3589.24
44426.6	88.9386	66.4727	2644.22	4943.48
44426.6	88.8553	67.6215	2692.44	3921.84
44426.6	89.4196	70.8436	2802.93	5001.31
44426.6	89.4715	71.3849	2822.71	5943.84
44426.6	89.3508	71.0372	2812.75	3455.48
44426.6	88.9269	70.7438	2814.49	3935.73
44426.6	89.3158	40.0469	1586.3	2593.51
44426.6	88.8484	39.0771	1556.03	345.348
44426.6	89.0217	39.5968	1573.65	2381.67
44426.6	88.9152	39.9023	1587.69	1420.61
44426.6	89.0585	40.606	1613.09	2341.74
44426.6	89.052	40.6473	1614.85	1457.88
44426.6	89.3217	41.1359	1629.33	2336.65
44426.6	88.7496	41.0045	1634.59	1458.94
44426.6	89.9998	43.5119	1710.45	2184.59
44426.6	89.1254	41.4637	1645.93	1734.63
44426.6	89.3469	42.6254	1687.85	2127.58
44426.6	89.2867	42.7139	1692.49	1858.05
44426.6	88.8524	39.9526	1590.82	1102.43
44426.6	89.1716	40.7354	1616.18	2502.66
44426.6	89.3892	41.0654	1625.31	2726.04
44426.6	88.9944	40.3981	1605.99	1483.02
44426.6	88.9404	39.996	1590.97	1839.48
44426.6	89.0159	41.5258	1650.42	533.143
44426.6	88.7754	40.5595	1616.39	2063.16
44426.6	88.9191	41.5641	1653.74	1418.78
44426.6	89.1397	42.1872	1674.38	4058.98
44426.6	89.2106	42.3505	1679.52	2532.43
44426.6	89.3098	42.9428	1701.13	2387.07
44426.6	88.6864	42.1003	1679.47	2055.87
44426.6	89.4325	45.5283	1801.07	2324.59
44426.6	89.3503	45.347	1795.55	3420.02
44426.6	89.457	45.2754	1790.58	1610.94
44426.6	89.1451	44.6259	1771.06	3243.26
44426.6	88.9137	45.0102	1790.97	2714.95
44426.6	88.9082	43.6264	1736.01	1774.82
44426.6	89.306	43.7537	1733.32	2198.46
44426.6	89.1081	42.2434	1677.2	2529.24
44426.6	89.3876	43.0113	1702.35	3574.16
44426.6	89.2065	43.5809	1728.4	4086.01
44426.6	89.4164	44.6123	1765.15	1304.98
44426.6	89.1546	43.7949	1737.9	1899.39
44426.6	89.3566	44.7408	1771.42	2502.86
44426.6	89.05	45.0849	1791.19	2113.76
44426.6	88.7406	44.6843	1781.47	2931.42
44426.6	89.0883	45.4502	1804.93	3366.3
44426.6	88.8598	45.8512	1825.53	2166.22
44426.6	88.697	44.5121	1775.47	1919.7
44426.6	88.7254	43.2345	1723.96	2002.38
44426.6	88.8513	45.9133	1828.18	1404.03
44426.6	89.2747	47.0832	1865.87	1418.4
44426.6	89.1292	46.2007	1833.89	1784.57
44426.6	88.9383	46.6241	1854.67	3433.23
44426.6	89.3785	49.4097	1955.8	2022.69
44426.6	89.5721	50.069	1977.61	3002.54
44426.6	88.8142	48.0241	1913.03	1284.63
44426.6	89.2529	50.5289	2002.91	2898.03
44426.6	88.8202	48.2582	1922.22	2694.68
44426.6	89.0746	49.7827	1977.28	2630.49
44426.6	89.1319	50.7531	2014.53	3071.35
44426.6	88.9097	50.431	2006.75	3088.38
44426.6	88.6455	48.5438	1937.41	2227.41
44426.6	89.0605	49.5682	1969.08	1418.19
44426.6	89.6266	52.2149	2061.11	2637.16
44426.6	89.0168	49.2172	1956.09	4423.48
44426.6	89.1554	50.6007	2007.95	2975.06
44426.6	88.7883	49.0868	1955.93	2728.85
44426.6	88.9514	50.9379	2025.97	2131.38
44426.6	88.6748	50.0439	1996.62	2397.14
44426.6	88.9803	50.3968	2003.8	2539.01
44426.6	88.9407	50.3918	2004.49	1890.08
44426.6	89.2709	51.8341	2054.24	1516.52
44426.6	88.9593	50.7556	2018.54	3447.34
44426.6	88.99	50.9443	2025.35	3578.73
44426.6	89.0356	50.7599	2016.98	2692.96
44426.6	88.7665	50.4204	2009.56	1607
44426.6	89.1413	51.255	2034.24	3486.48
44426.6	88.9497	52.011	2068.69	3629.88
44426.6	89.3849	52.6601	2084.31	2055.34
44426.6	89.1156	52.2654	2074.94	2193.2
44426.6	88.4671	50.1386	2005.1	2988.45
44426.6	88.8025	51.2724	2042.69	3007.56
44426.6	88.665	51.1289	2040.14	3348.7
44426.6	89.2944	52.3184	2072.89	1936.11
44426.6	89.4185	53.2006	2104.91	3351.4
44426.6	89.0702	52.0647	2068.02	2273.43
44426.6	89.3876	53.3007	2109.6	3279.98
44426.6	88.7624	51.7683	2063.38	2510.31
44426.6	88.5529	50.4908	2017.23	2832.14
44426.6	88.9869	52.202	2075.42	2833.76
44426.6	88.8709	51.0637	2032.81	4095.03
44426.6	88.7034	50.1147	1998.8	3138.14
44426.6	88.7456	51.5949	2056.86	2788.32
44426.6	89.0843	51.3556	2039.53	1998.96
44426.6	89.252	53.0974	2104.75	2367.25
44426.6	89.2154	52.2094	2070.4	3514.28
44426.6	88.5308	48.2305	1927.4	3008.29
44426.6	89.0346	49.6704	1973.71	3378.91
44426.6	88.6444	49.0328	1956.95	1846.9
44426.6	88.877	49.2416	1960.14	1818.05
44426.6	88.6418	47.8572	1910.09	2562.74
44426.6	88.6003	48.3705	1931.48	1978.32
44426.6	89.1352	49.2931	1956.51	2114.86
44426.6	89.0332	48.2924	1918.98	1763.57
44426.6	88.5802	47.1306	1882.39	1333.47
44426.6	88.9107	48.7392	1939.41	1855.86
44426.6	88.9312	48.2293	1918.68	2131.96
44426.6	88.9185	48.5364	1931.17	3016.19
44426.6	88.6024	48.5408	1938.24	2035.6
44426.6	88.8893	49.0531	1952.37	2474.24
44426.6	89.3408	49.762	1970.58	2093.4
44426.6	89.1211	49.4474	1962.94	2934.38
44426.6	88.8532	48.1447	1916.99	3314.47
44426.6	88.7252	47.9808	1913.22	2258.27
44426.6	89.2684	48.8121	1934.52	2287.76
44426.6	88.6815	47.0742	1878	3400.75
44426.6	88.8943	48.1706	1917.14	1929.75
44426.6	89.284	49.6108	1965.84	3247.04
44426.6	89.2031	49.0701	1946.17	2027.32
44426.6	88.6594	47.6016	1899.51	2478.3
44426.6	88.9893	49.5003	1967.95	2861.84
44426.6	89.3061	50.0072	1981.06	2729.04
44426.6	88.7301	48.368	1928.56	2298.82
44426.6	89.2564	49.3717	1956.97	3282
44426.6	89.0697	48.0472	1908.46	3416.62
44426.6	88.3407	44.8087	1794.51	1558.89
44426.6	88.7263	46.1287	1839.35	3160.34
44426.6	89.3493	48.78	1931.5	1456.82
44426.6	89.5461	50.194	1983.12	1096.41
44426.6	88.7325	47.9911	1913.47	1614.86
44426.6	88.8493	48.2277	1920.38	3092.85
44426.6	89.1413	49.7483	1974.44	2077.61
44426.6	89.138	50.8318	2017.52	1974.15
44426.6	89.3491	50.5255	2000.62	2631.63
44426.6	88.5049	48.7657	1949.36	1838.98
44426.6	89.2091	51.4925	2042.11	3313.57
44426.6	88.5903	50.0352	1998.18	1284.44
44426.6	88.6984	51.9053	2070.34	2222.76
44426.6	88.7052	52.4879	2093.41	2627.42
44426.6	88.9422	53.8394	2141.59	2166.58
44426.6	89.1247	55.8398	2216.62	2070.78
44426.6	89.113	52.9954	2103.98	2850.88
44426.6	88.5652	51.3832	2052.59	2395.94
44426.6	89.0738	55.2907	2196.07	2447.24
44426.6	89.0938	54.7039	2172.28	2077.13
44426.6	89.3905	55.1395	2182.31	3216.64
44426.6	88.8406	55.2594	2200.59	2582.19
44426.6	88.6667	54.4476	2172.51	2857
44426.6	88.8377	54.4797	2169.61	3043.17
44426.6	88.632	54.2814	2166.73	2532.27
44426.6	89.4901	58.492	2312.42	3228.33
44426.6	89.1366	57.5335	2283.55	2211.89
44426.6	88.7932	55.5104	2211.77	1816.86
44426.6	88.9903	56.3989	2242.19	3629.93
44426.6	89.0204	56.8797	2260.54	2534.69
44426.6	89.1472	57.2766	2273.08	4628.15
44426.6	88.7205	54.8843	2188.61	2938.66
44426.6	89.0986	57.36	2277.63	1796.4
44426.6	89.3856	59.9022	2370.93	3316.52
44426.6	89.1484	57.3374	2275.46	4823.62
44426.6	89.383	58.6931	2323.15	2430.78
44426.6	89.0467	55.1021	2189.25	2524.22
44426.6	88.7176	55.3732	2208.18	4249.59
44426.6	89.2066	55.9513	2219	2798.2
44426.6	88.8552	52.8649	2104.89	3085.46
44426.6	89.1828	53.4626	2120.87	1686
44426.6	88.6084	51.399	2052.22	3368.36
44426.6	88.6921	50.7379	2023.91	3648.33
44426.6	88.8025	51.1302	2037.03	2683.91
44426.6	89.2264	53.5993	2125.25	2499.05
44426.6	88.9867	52.4217	2084.16	1509.81
44426.6	88.9844	53.5305	2128.3	4474.36
44426.6	88.7532	52.2847	2084.18	2551.82
44426.6	88.9433	52.8032	2100.35	3019.98
44426.6	89.31	55.4036	2194.74	4807.55
44426.6	89.0674	54.8638	2179.28	2493.11
44426.6	88.9612	53.1578	2114.03	3829.13
44426.6	88.4411	51.859	2074.5	3329.39
44426.6	89.1059	53.3555	2118.45	2513.64
44426.6	88.9853	55.2682	2197.36	2889.64
44426.6	88.4899	54.1242	2163.92	2129.77
44426.6	88.9443	57.4567	2285.43	2808.98
44426.6	88.9675	59.0416	2347.86	3167.84
44426.6	88.8757	58.7145	2337.26	1656.97
44426.6	88.8607	57.6124	2293.78	3517.19
44426.6	88.8381	60.8909	2424.92	3915.15
44426.6	89.1307	63.2616	2511.07	2171.3
44426.6	89.0141	61.9908	2463.85	5429.65
44426.6	89.1207	62.7026	2489.15	3346.39
44426.6	88.971	62.0759	2468.42	3677.04
44426.6	88.7208	59.6997	2380.63	3995.38
44426.6	88.6744	60.263	2404.35	4102.82
44426.6	88.8595	62.2719	2479.32	3447.87
44426.6	88.7819	61.1374	2436.28	3102.94
44426.6	89.3554	64.5109	2554.21	2746.37
44426.6	89.3596	65.0165	2574.11	4440.36
44426.6	88.7397	62.2775	2482.89	1944.25
44426.6	88.4613	60.3015	2411.68	3695.18
44426.6	89.0781	62.5291	2483.45	1632.13
44426.6	88.9257	60.844	2420.67	3590.6
44426.6	88.4838	59.5278	2380.13	3864.69
44426.6	88.5503	60.5286	2418.33	3012.19
44426.6	89.1274	63.4426	2518.34	3392.32
44426.6	89.0015	62.1987	2472.46	4223.8
44426.6	88.356	60.2149	2411.08	3143.86
44426.6	88.6571	60.0553	2396.53	3678.58
44426.6	88.5594	59.3997	2372.98	3676.37
44426.6	88.8575	60.5747	2411.8	3072.07
44426.6	89.146	61.7065	2448.92	3465.5
44426.6	89.0021	61.0719	2427.65	2763.53
44426.6	89.0847	61.9292	2459.44	2273.22
44426.6	88.5127	60.3854	2413.63	2927.71
44426.6	89.1491	63.6228	2524.88	3718.31
44426.6	89.3819	63.5114	2513.89	3595.84
44426.6	88.8078	59.2339	2359.74	3216.77
44426.6	89.2157	62.3421	2472.2	4346.5
44426.6	88.6651	60.3805	2409.29	4282.27
44426.6	88.8096	60.648	2416.02	3062.98
44426.6	89.0076	62.5277	2485.37	3773.08
44426.6	88.8973	62.9034	2503.4	4316.55
44426.6	88.5557	62.9806	2516.14	2788.97
44426.6	88.837	62.8731	2503.89	2838.84
44426.6	89.0303	62.1914	2471.37	2835.91
44426.6	89.0412	60.9855	2423.15	1875.95
44426.6	89.051	61.2844	2434.76	2970.46
44426.6	89.0436	60.0828	2387.22	2342.26
44426.6	88.721	58.7164	2341.41	4940.24
44426.6	88.7646	58.7983	2343.52	2407.58
44426.6	89.0356	59.0894	2347.96	3139.02
44426.6	89.0609	60.1298	2388.62	2321.31
44426.6	88.5075	58.5248	2339.4	2860.97
44426.6	89.1141	60.199	2389.94	3980.86
44426.6	89.1481	60.4546	2399.18	2733.45
44426.6	89.0338	61.4751	2442.81	2424.37
44426.6	89.1643	63.6532	2525.66	3011.71
44426.6	88.6908	61.8753	2468.22	3892.91
44426.6	88.7686	64.2308	2559.93	3054.5
44426.6	89.1698	64.9807	2578.17	4091.82
44426.6	88.3774	62.0848	2485.36	3322.06
44426.6	88.6914	64.0666	2555.61	3191.48
44426.6	88.5486	62.794	2508.89	3038.2
44426.6	88.6526	63.9019	2550.16	3469.85
44426.6	88.6333	63.2321	2523.98	2451.57
44426.6	88.6735	61.6738	2460.66	3077.22
44426.6	88.9017	61.7024	2455.48	4191.62
44426.6	88.9691	62.6492	2491.27	4055.83
44426.6	89.1804	62.6252	2484.42	3863.33
44426.6	89.1371	60.9838	2420.48	2255.41
44426.6	89.0495	61.2347	2432.82	3256.2
44426.6	88.6515	59.6872	2381.99	3955.6
44426.6	89.0535	59.9757	2382.7	2888.6
44426.6	88.6531	58.4886	2334.11	3604.55
44426.6	89.0752	60.1253	2388.06	2805.23
44426.6	88.6749	59.8866	2389.32	3160.84
44426.6	88.9257	60.9418	2424.56	4943.34
44426.6	88.6942	60.7562	2423.48	3591.12
44426.6	88.9036	59.6361	2373.2	2861.85
44426.6	88.6175	59.4103	2371.85	3557.65
44426.6	88.7672	59.5398	2373.01	1810.33
44426.6	89.1116	62.3769	2476.48	3610.35
44426.6	88.5196	57.1567	2284.4	3586.76
44426.6	88.8231	59.5068	2370.2	2723.26
44426.6	88.7577	59.4054	2367.91	3673.03
44426.6	88.7059	60.4742	2411.92	2721.31
44426.6	88.319	60.2739	2414.46	3359.99
44426.6	89.035	62.1063	2467.86	2599.51
44426.6	88.434	60.7081	2428.69	4648.44
44426.6	88.7064	63.8861	2547.98	2687.68
44426.6	88.6698	63.0869	2517.14	3000.07
44426.6	88.7391	63.5187	2532.39	3351.07
44426.6	88.8995	63.9912	2546.63	3140.08
44426.6	88.758	64.0694	2553.81	2994.7
44426.6	88.8133	63.9228	2546.37	4144.02
44426.6	89.073	65.7916	2613.18	3327.97
44426.6	88.6558	64.5501	2575.93	3571.44
44426.6	88.2308	62.6477	2512.06	3745.41
44426.6	88.9904	64.869	2578.93	3142.97
44426.6	88.9509	64.4079	2561.73	1715.8
44426.6	88.163	60.7479	2437.75	3445.52
44426.6	88.8227	62.1446	2475.28	2839.58
44426.6	89.0216	62.8938	2499.52	3417.76
44426.6	88.6462	61.6402	2460.08	3505.14
44426.6	88.3146	60.0155	2404.23	3141.71
44426.6	88.7227	61.2218	2441.27	2952.67
44426.6	88.5018	59.9268	2395.6	1580.74
44426.6	88.4081	59.4088	2377.41	3218.62
44426.6	88.6275	60.3635	2409.63	2668.06
44426.6	88.9037	60.7874	2419.01	3852.05
44426.6	88.7453	60.5207	2412.7	2398.13
44426.6	88.4239	59.282	2371.91	3723.48
44426.6	88.6832	60.709	2421.9	3344.52
44426.6	89.0785	62.5794	2485.44	3830.1
44426.6	88.5205	59.5173	2378.73	3432.37
44426.6	88.6528	60.9912	2433.99	2994.01
44426.6	88.638	60.4905	2414.41	4243.51
44426.6	88.6267	60.3385	2408.66	3706.74
44426.6	88.7856	60.5354	2412.19	3451.8
44426.6	88.5951	58.4563	2334.35	3164.84
44426.6	88.5655	57.7921	2308.6	4670.57
44426.6	88.786	59.0368	2352.47	3323.14
44426.6	88.7374	58.6565	2338.59	3347.97
44426.6	88.4077	57.3162	2293.68	2725.47
44426.6	88.4749	57.1008	2283.32	2692.55
44426.6	88.6487	58.9173	2351.34	2222.12
44426.6	88.6291	58.3095	2327.6	2971.08
44426.6	88.8075	59.3893	2365.94	2801.9
44426.6	89.2061	61.9743	2457.89	2570.41
44426.6	89.1147	60.4913	2401.53	1184.36
44426.6	88.4741	58.3953	2335.11	3435.24
44426.6	88.4702	59.3283	2372.52	3205.28
44426.6	88.8574	60.566	2411.46	4773.74
44426.6	88.9122	60.0175	2388.15	5019.25
44426.6	89.0549	61.83	2456.33	3448.82
44426.6	88.4703	60.3222	2412.26	2988.9
44426.6	88.6743	60.4052	2410.02	2423.5
44426.6	88.8652	61.8467	2462.23	3517.39
44426.6	89.125	63.3116	2513.21	2869.1
44426.6	88.7876	62.0833	2473.81	2568.07
44426.6	88.7857	61.7977	2462.49	4223.77
44426.6	88.8603	63.6305	2533.39	5180.38
44426.6	88.8491	63.981	2547.67	3576.26
44426.6	89.1053	66.9288	2657.38	3170.94
44426.6	88.5167	63.6312	2543.25	4727.62
44426.6	88.945	65.5722	2608.21	4815.41
44426.6	89.1616	65.369	2593.81	4283.38
44426.6	88.6314	63.5337	2536.07	3264.14
44426.6	88.7496	63.603	2535.46	4025.06
44426.6	88.8968	63.6058	2531.37	4282.91
44426.6	89.1539	66.9702	2657.58	3288.45
44426.6	88.5199	64.0171	2558.58	3826.28
44426.6	88.7838	66.4195	2646.71	3726.13
44426.6	89.1486	71.2249	2826.58	4912.13
44426.6	88.9074	72.3384	2878.56	3295.26
44426.6	88.7924	72.2624	2879.26	3792.92
44426.6	89.0121	73.9477	2939.14	2400.97
44426.6	89.3124	76.4116	3026.86	3400.9
44426.6	88.819	74.5658	2970.15	3736.85
44426.6	88.6174	71.4139	2851.07	4771.4
44426.6	89.0761	74.8155	2971.5	3719.62
44426.6	89.472	74.6984	2953.72	3053.31
44426.6	89.4142	75.2606	2977.87	5328.66
44426.6	89.1409	72.9929	2897	4631.14
44426.6	89.4987	73.2201	2894.4	3936.86
44426.6	89.0904	71.0607	2821.91	4589.93
44426.6	89.279	71.6244	2838.29	2054.14
44426.6	89.1584	69.3136	2750.43	3636.21
44426.6	89.0227	66.9784	2661.82	3578.8
44426.6	88.9948	67.3453	2677.24	3909.36
44426.6	89.377	67.5984	2675.81	3348.35
44426.6	89.5802	68.3163	2698.09	2429.46
44426.6	89.1879	65.8846	2613.5	2890.47
44426.6	89.5725	66.7649	2637.05	2662.81
44426.6	89.2011	64.7085	2566.47	3681.35
44426.6	88.9089	63.053	2509.03	2910
44426.6	89.3446	65.2058	2582.04	3112.37
44426.6	89.4151	65.3897	2587.28	2669.22
44426.6	89.2463	64.8704	2571.59	3553.35
44426.6	89.157	64.755	2569.58	2531.3
44426.6	89.1087	64.5329	2562.16	2491.69
44426.6	89.0318	64.4546	2561.26	3043.92
44426.6	88.7746	62.4759	2489.82	3061.42
44426.6	88.8482	63.5259	2529.57	2506.07
44426.6	88.9563	63.5156	2526.08	2941.17
44426.6	89.2363	65.1039	2581.13	3977.08
44426.6	88.7221	64.4716	2570.88	3828.62
44426.6	88.7616	64.8365	2584.28	3333.92
44426.6	89.1214	67.4693	2678.36	4108.88
44426.6	89.0329	66.7045	2650.63	2407.86
44426.6	89.31	68.3269	2706.68	2720.64
44426.6	88.8928	66.0301	2627.97	4191.62
44426.6	89.1926	67.0015	2657.67	4535.43
44426.6	89.213	66.5388	2638.71	3141.78
44426.6	88.924	66.1658	2632.45	3756.8
44426.6	88.706	65.973	2631.22	3340.35
44426.6	89.5869	70.6684	2790.78	4637.89
44426.6	88.9922	68.9188	2739.87	3677.92
44426.6	89.3236	72.1431	2857.42	3967.89
44426.6	88.9251	69.181	2752.37	3664.05
44426.6	89.2142	70.8828	2810.94	4131.29
44426.6	88.9553	69.5348	2765.51	3719.66
44426.6	88.9237	66.9566	2663.92	3153.34
44426.6	88.4695	64.767	2590.03	3699.09
44426.6	89.3998	68.1407	2696.59	3073.04
44426.6	89.4172	64.1054	2536.4	2780.09
44426.6	89.2555	61.2814	2429.06	3377.51
44426.6	89.0167	58.7419	2334.64	2402.55
44426.6	89.2112	56.302	2232.8	3636.14
44426.6	88.9247	52.8485	2102.59	3368.55
44426.6	88.9928	51.3793	2042.58	3082.17
44426.6	88.9094	45.3557	1804.8	1451.62
44426.6	88.9531	43.9734	1748.93	1955.91
44426.6	88.8905	42.4168	1688.21	1812.32
44426.6	89.0153	41.5071	1649.69	2536.59
44426.6	88.8576	37.4336	1490.43	1749.94
44426.6	89.2022	37.2183	1476.13	3205.15
44426.6	89.0331	36.4328	1447.73	1647.76
44426.6	88.9562	36.0694	1434.52	1999.47
44426.6	89.0461	36.2148	1438.85	2873.06
44426.6	88.9752	36.0271	1432.53	1975.66
44426.6	89.5901	36.0082	1421.95	1519.66
44426.6	89.2279	34.6792	1375.03	2042.35
44426.6	89.3431	33.7291	1335.64	2827.22
44426.6	88.7836	31.9808	1274.39	1011.73
44426.6	88.9763	32.3607	1286.73	614.989
44426.6	89.0784	32.0524	1273.01	2341.09
44426.6	89.1607	32.0521	1271.82	2869.83
44426.6	88.9711	31.3899	1248.2	1579.07
44426.6	89.2146	32.0746	1271.95	2453.99
44426.6	88.8049	30.7152	1223.66	1674.82
44426.6	89.0789	31.6487	1256.97	2248.94
44426.6	89.2867	31.93	1265.19	2040.55
44426.6	89.1829	31.0838	1233.1	2625.86
44426.6	89.2498	31.4029	1244.82	2103.78
44426.6	88.6744	30.1712	1203.76	1910
44426.6	89.2027	31.4513	1247.4	1578.7
44426.6	89.2166	31.8396	1262.6	884.711
44426.6	89.2414	31.9076	1264.95	1025.32
44426.6	89.0184	31.6475	1257.78	1394.7
44426.6	88.8393	31.0655	1237.14	2753
44426.6	88.8063	31.9831	1274.15	2395.15
44426.6	88.332	31.7276	1270.76	2257.7
44426.6	88.8647	33.4776	1332.82	2112.02
44426.6	89.4556	34.951	1382.28	3046.76
44426.6	89.018	34.1378	1356.76	2161.12
44426.6	89.0109	34.6735	1378.16	1989.06
44426.6	88.8792	34.0122	1353.88	1591.76
44426.6	88.8409	34.5256	1374.91	1985.37
44426.6	89.4663	35.6607	1410.18	2706.77
44426.6	89.1216	35.0753	1392.4	862.606
44426.6	88.6584	33.7431	1346.51	2033.24
44426.6	89.3833	35.2643	1395.8	932.664
44426.6	89.0118	34.5895	1374.81	1352.78
44426.6	89.0325	34.9566	1389.07	1792.39
44426.6	88.9623	34.4806	1371.24	3795.97
44426.6	89.1851	35.2369	1397.82	1835.04
44426.6	88.7975	33.9473	1352.54	2147.46
44426.6	88.4067	33.3182	1333.34	1274.28
44426.6	89.0652	33.8808	1345.83	974.706
44426.6	88.9391	33.6873	1340.04	1648.13
44426.6	88.6315	33.1363	1322.7	1920.87
44426.6	89.1832	33.6712	1335.74	738.008
44426.6	88.5501	32.4871	1297.98	1921.64
44426.6	88.8487	33.7409	1343.54	1344.74
44426.6	88.9694	34.5776	1374.99	425.736
44426.6	88.6545	33.6294	1342.03	1659.44
44426.6	89.2359	35.0663	1390.26	2691.57
44426.6	89.2771	36.1247	1431.56	1082.03
44426.6	89.287	35.796	1418.37	1908.02
44426.6	89.1879	35.9425	1425.76	1626.45
44426.6	88.7726	35.0414	1396.52	1146.53
44426.6	88.8146	35.6383	1419.64	3100.55
44426.6	88.7503	35.317	1407.86	1435.4
44426.6	88.7666	36.337	1448.25	1084.19
44426.6	89.0839	37.1906	1477	2915.51
44426.6	88.6302	36.5592	1459.35	3696.86
44426.6	89.0865	37.8111	1501.59	2737.33
44426.6	89.3275	39.3971	1560.36	1678.22
44426.6	88.8615	39.2803	1563.89	2270.42
44426.6	88.6638	40.6692	1622.8	3074.23
44426.6	89.0244	41.3112	1641.74	2915.25
44426.6	88.8512	41.0082	1632.87	1859.41
44426.6	88.6679	41.1016	1639.98	2440.73
44426.6	88.5968	41.131	1642.46	2728.03
44426.6	88.4398	41.9123	1676.63	3150.09
44426.6	88.6776	42.8628	1710.06	2100.6
44426.6	88.5746	42.8437	1711.29	2572.97
44426.6	88.7664	42.559	1696.24	2670.5
44426.6	88.4193	40.8929	1636.23	1622.87
44426.6	88.8629	42.8937	1707.72	1053.01
44426.6	88.7172	41.9649	1673.49	2156.41
44426.6	89.0062	43.4931	1728.8	927.926
44426.6	88.9556	43.7435	1739.74	2292.09
44426.6	88.5193	43.4185	1735.33	1954.98
44426.6	88.9087	45.1017	1794.71	2185.68
44426.6	88.4786	43.9692	1758.15	1550.02
44426.6	88.8027	44.5078	1773.19	3619.9
44426.6	88.5355	44.8016	1790.28	2264.93
44426.6	88.4882	43.9248	1756.18	2828.73
44426.6	88.5227	44.1162	1763.14	2668.52
44426.6	88.8302	43.849	1746.4	2041.53
44426.6	88.6708	43.479	1734.78	2579.3
44426.6	89.2353	45.3162	1796.64	3173.72
44426.6	88.8528	44.745	1781.63	2908.54
44426.6	88.7906	45.6146	1817.53	2235.75
44426.6	89.0558	46.2101	1835.77	3810.24
44426.6	88.5167	45.5568	1820.84	1438.67
44426.6	88.6792	46.2414	1844.82	3387.07
44426.6	89.148	48.5085	1925.09	2665.49
44426.6	89.0692	48.4191	1923.24	3203.96
44426.6	88.8983	47.9505	1908.29	3922.09
44426.6	89.0547	49.2954	1958.37	2459.57
44426.6	88.9888	48.0914	1911.95	2776.05
44426.6	89.0904	48.8977	1941.79	2697.56
44426.6	88.8052	49.0299	1953.29	2983.38
44426.6	88.9765	48.6247	1933.42	2490.02
44426.6	88.8692	48.3141	1923.39	2514.46
44426.6	88.4067	46.0307	1842.07	1746.79
44426.6	88.6522	47.5445	1897.38	2297.37
44426.6	88.6311	47.9171	1912.71	2767.89
44426.6	88.861	47.4878	1890.67	3797.49
44426.6	88.7848	46.1515	1839.04	2997.58
44426.6	88.9213	44.9283	1787.55	2513.31
44426.6	88.9119	45.8	1822.43	2189.77
44426.6	89.3425	47.8596	1895.2	1015.32
44426.6	88.7637	45.6969	1821.36	2214.24
44426.6	89.0302	47.2584	1877.96	2594.91
44426.6	88.9656	46.7571	1859.39	2072.95
44426.6	88.954	46.2635	1840	1760.86
44426.6	88.737	45.1055	1798.33	3142.99
44426.6	88.7405	44.8562	1788.32	2039.68
44426.6	88.4875	45.131	1804.42	3530.28
44426.6	88.5882	44.9181	1793.87	1996.62
44426.6	88.5641	44.0437	1759.42	2437.16
44426.6	88.787	43.0614	1715.86	2196.08
44426.6	89.1861	44.3191	1758.08	2109.39
44426.6	88.6383	42.6722	1703.21	2499.26
44426.6	89.0874	44.4787	1766.37	3659.45
44426.6	88.5708	42.9385	1715.15	2322.8
44426.6	88.9327	45.1275	1795.25	3392.02
44426.6	88.9368	45.5154	1810.59	3253.1
44426.6	89.0657	45.0119	1787.98	1683.56
44426.6	88.8088	43.7789	1744.03	3234.76
44426.6	88.7514	42.5393	1695.74	2796.13
44426.6	88.6793	42.1549	1681.78	3340.01
44426.6	88.473	42.2907	1691.14	2135.86
44426.6	88.5495	42.9969	1717.89	2012.95
44426.6	88.9559	44.9279	1786.84	2570.79
44426.6	89.0805	44.5077	1767.65	3407.87
44426.6	89.0099	44.855	1782.86	1138.6
44426.6	88.9118	44.3089	1763.1	2323.02
44426.6	88.663	43.4239	1732.73	2326.75
44426.6	88.4394	43.4174	1736.85	1945.42
44426.6	88.8554	44.163	1758.41	2472.14
44426.6	88.5044	44.087	1762.34	1765.81
44426.6	88.6892	45.3094	1807.43	2467.18
44426.6	88.6322	44.4842	1775.66	1233
44426.6	88.3377	41.79	1673.67	1917.35
44426.6	88.418	41.6719	1667.43	1868.2
44426.6	88.9484	41.5153	1651.26	595.138
44426.6	88.7096	39.9835	1594.61	1918.08
44426.6	88.8506	39.6419	1578.48	1627.93
44426.6	88.9096	38.6358	1537.4	2540.15
44426.6	88.4243	34.679	1387.52	415.833
44426.6	88.6154	32.1364	1283.02	622.022
44426.6	88.6763	31.3628	1251.27	2243.85
44426.6	88.4612	31.0149	1240.4	1568.79
44426.6	88.8823	31.046	1235.76	1696.01
44426.6	88.5906	30.4382	1215.56	2767.22
44426.6	88.9569	30.2581	1203.39	2901.08
44426.6	88.8688	29.8646	1188.92	2360.87
44426.6	88.7396	29.5216	1176.97	1816.95
44426.6	89.1482	28.9518	1148.97	1238
44426.6	88.5431	27.8192	1111.56	186.887
44426.6	88.692	27.9013	1112.97	2131.55
44426.6	88.4636	27.1829	1087.12	1808.52
44426.6	88.3098	26.3088	1053.99	1603.66
44426.6	88.3192	25.5207	1022.31	1683.77
44426.6	88.7178	25.3127	1009.42	856.555
44426.6	88.9032	26.5014	1054.62	1913.38
44426.6	88.4923	25.1324	1004.78	2037.85
44426.6	88.939	28.0907	1117.42	444.551
44426.6	88.8163	29.3468	1169	1147.97
44426.6	88.4682	28.4062	1135.98	1742.47
44426.6	88.099	27.3604	1098.74	2718.73
44426.6	88.8747	28.7286	1143.62	1516.66
44426.6	88.4727	27.9701	1118.49	1776.51
44426.6	88.6441	27.9907	1117.14	2644.61
44426.6	88.3917	27.2164	1089.34	2001.89
44426.6	88.6073	27.3475	1091.92	1523.89
44426.6	88.4217	27.9011	1116.37	111.397
44426.6	88.3006	27.7994	1113.83	665.13
44426.6	88.6049	27.4836	1097.39	1511.15
44426.6	88.8698	28.2898	1126.21	754.269
44426.6	88.2364	26.8207	1075.39	1667.18
44426.6	88.4782	28.6787	1146.75	2600.8
44426.6	88.8498	28.1318	1120.17	1431.93
44426.6	88.1019	27.3581	1098.62	1662.64
44426.6	88.2673	27.5817	1105.52	998.556
44426.6	88.515	27.6096	1103.54	1926.05
44426.6	88.0868	27.4204	1101.3	2845.23
44426.6	88.8783	29.0616	1156.83	2631.32
44426.6	88.4864	27.3044	1091.69	3296.03
44426.6	88.144	26.9501	1081.72	1376.02
44426.6	88.5125	28.4026	1135.27	978.563
44426.6	88.337	27.6629	1107.9	980.835
44426.6	88.6344	28.0119	1118.11	2400.43
44426.6	88.756	28.9477	1153.88	2655.38
44426.6	89.0398	28.5236	1133.35	1398.98
44426.6	88.2739	26.8003	1074.12	2668.16
44426.6	88.1448	26.5042	1063.81	1000.51
44426.6	88.3709	27.1365	1086.4	1345
44426.6	88.2041	27.5658	1105.67	1465.09
44426.6	88.6443	29.1421	1163.09	1389.76
44426.6	88.773	28.2466	1125.72	1316.02
44426.6	88.3712	27.8917	1116.63	1177.82
44426.6	88.0857	28.2286	1133.78	2668.97
44426.6	88.1226	27.119	1088.76	1382.18
44426.6	88.4539	28.9177	1156.62	2301.51
44426.6	88.7658	28.9329	1153.17	638.59
44426.6	88.6955	28.8354	1150.19	1490.22
44426.6	88.257	28.9538	1160.65	938.394
44426.6	87.8378	27.706	1115.93	245.362
44426.6	88.8122	30.575	1217.98	2314.03
44426.6	88.2842	29.1651	1168.76	1602.5
44426.6	88.3211	29.3923	1177.37	1263.97
44426.6	88.5367	30.5119	1219.25	1615.39
44426.6	88.8	30.9143	1231.66	1860.82
44426.6	88.9908	30.4637	1211.11	2510.6
44426.6	88.5467	29.8919	1194.33	1652.1
44426.6	88.6929	31.0946	1240.34	1239.09
44426.6	88.3106	29.5347	1183.22	1278.89
44426.6	88.4122	30.2083	1208.81	1995.29
44426.6	88.7423	30.1845	1203.37	2156.8
44426.6	88.1391	29.9458	1202.02	1253.58
44426.6	88.3405	30.8108	1233.92	1883.63
44426.6	88.737	32.9286	1312.84	848.034
44426.6	88.4412	31.3301	1253.29	2347.28
44426.6	88.1275	30.9043	1240.66	501.794
44426.6	88.6325	32.3881	1292.82	1734.38
44426.6	88.5456	32.7102	1306.95	1054.51
44426.6	88.5324	32.4164	1295.41	1607.47
44426.6	88.4235	32.4922	1300.04	-10.8202
44426.6	88.2699	30.7245	1231.45	2700.58
44426.6	88.5837	33.6864	1345.38	2102.31
44426.6	88.154	32.443	1302.04	1726.01
44426.6	88.537	33.9708	1357.46	2785.53
44426.6	88.7346	32.5146	1296.37	250.59
44426.6	88.2247	30.8884	1238.65	818.022
44426.6	88.0535	30.8166	1238.18	1544.84
44426.6	88.5758	31.6669	1264.84	2512.58
44426.6	88.9551	32.7096	1300.91	1395.36
44426.6	88.2004	31.6443	1269.31	1408.38
44426.6	88.5609	32.4614	1296.79	2614.28
44426.6	88.578	33.6358	1343.45	1919.97
44426.6	88.6772	33.274	1327.51	1855.56
44426.6	88.1516	32.9379	1321.94	1004.95
44426.6	88.9599	36.1611	1438.11	969.031
44426.6	88.9093	39.3816	1567.08	3220.2
44426.6	88.0857	38.4435	1544.05	2008.11
44426.6	88.3998	39.3376	1574.35	2234.52
44426.6	88.4579	40.9381	1637.33	2688.55
44426.6	88.5149	40.705	1626.96	1744.98
44426.6	88.5294	40.8034	1630.62	3475.61
44426.6	88.7215	38.5953	1539.04	3327
44426.6	88.2371	37.6845	1510.97	2703.25
44426.6	88.7387	38.5027	1535.05	2174.08
44426.6	88.6407	37.815	1509.3	2276.18
44426.6	88.6786	37.1226	1481.03	1896.95
44426.6	88.6604	36.4856	1455.91	1861.54
44426.6	88.5872	36.5776	1460.79	1365.5
44426.6	88.7799	36.7699	1465.29	2168.91
44426.6	88.6142	35.0195	1398.14	1857.7
44426.6	88.467	34.3119	1372.17	1901.24
44426.6	88.4861	32.7351	1308.83	1497.24
44426.6	88.5134	34.2579	1369.29	1987.33
44426.6	88.8549	34.7084	1381.97	1695.61
44426.6	88.3973	33.6404	1346.38	1538.65
44426.6	88.5502	33.9305	1355.64	2676.65
44426.6	88.4341	35.0203	1401.02	1935.6
44426.6	88.295	35.14	1408.02	2790.33
44426.6	88.2971	36.4009	1458.52	1283.1
44426.6	88.0884	35.796	1437.67	2637.6
44426.6	88.4036	35.6227	1425.61	2312.97
44426.6	88.6955	36.7631	1466.41	1284.19
44426.6	88.5763	36.7697	1468.65	1346.37
44426.6	88.3183	35.5296	1423.26	2405.3
44426.6	88.9829	37.1058	1475.3	2455.41
44426.6	88.3051	35.4534	1420.42	2436.54
44426.6	88.5485	35.0975	1402.3	2184.8
44426.6	88.4942	35.154	1405.41	2594.36
44426.6	88.5056	34.0951	1362.9	1675.52
44426.6	88.1505	32.3469	1298.23	1447.5
44426.6	88.4194	32.8006	1312.44	884.035
44426.6	88.3279	31.4711	1260.55	545.579
44426.6	88.5654	32.4444	1296.05	3068.61
44426.6	88.412	33.1497	1326.52	625.875
44426.6	88.6126	34.7159	1386.04	122.011
44426.6	88.4256	32.8708	1315.15	1912.66
44426.6	88.5101	33.5746	1342.03	2758.32
44426.6	88.3597	33.6416	1347	2074.11
44426.6	88.4672	33.1577	1326.01	1574.41
44426.6	88.5556	33.7462	1348.2	2492.24
44426.6	88.1072	32.5586	1307.37	1515.74
44426.6	88.7563	34.6363	1380.63	1679.75
44426.6	88.6591	34.5034	1376.84	851.284
44426.6	88.3311	33.9998	1361.78	2230.42
44426.6	88.4219	33.761	1350.83	2953.55
44426.6	88.6315	34.4889	1376.69	1534.24
44426.6	88.3852	35.0319	1402.26	1323.58
44426.6	88.5728	35.2819	1409.28	1203.14
44426.6	88.0352	34.2127	1374.91	2583.63
44426.6	88.4939	35.6962	1427.1	2301.46
44426.6	88.0777	34.1772	1372.83	2749.66
44426.6	88.754	36.1206	1439.83	3060.37
44426.6	88.893	34.1744	1360.12	1566.18
44426.6	88.4581	33.8498	1353.83	2654.46
44426.6	88.2978	31.1831	1249.44	1829.13
44426.6	88.3866	32.3411	1294.53	1476.92
44426.6	88.3842	32.3837	1296.27	1279.66
44426.6	88.1217	31.1853	1252.02	2508.65
44426.6	88.5191	32.5609	1301.38	1757.82
44426.6	88.2772	35.7468	1432.63	2204.47
44426.6	88.6052	37.8862	1512.75	975.969
44426.6	88.8237	39.9692	1591.99	2701.01
44426.6	88.6327	39.1738	1563.68	1477.97
44426.6	88.7566	40.5785	1617.49	2339.53
44426.6	88.4349	38.6767	1547.29	2730.29
44426.6	88.5638	38.1444	1523.77	2597.9
44426.6	88.3367	36.6571	1468.12	3471.07
44426.6	88.1422	35.3806	1420.12	1640.85
44426.6	88.6779	36.673	1463.11	2371.69
44426.6	88.3683	35.3385	1414.8	2388.62
44426.6	88.7652	35.7671	1425.56	1615.53
44426.6	88.2944	34.4714	1381.25	1001.24
44426.6	88.1952	33.1698	1330.58	930.343
44426.6	88.7428	33.6684	1342.25	599.612
44426.6	88.5832	32.8963	1313.84	1573.6
44426.6	88.1891	32.0679	1286.47	495.46
44426.6	88.4517	33.2606	1330.36	469.892
44426.6	88.6152	34.2331	1366.73	1652.88
44426.6	88.8238	35.5459	1415.81	2600.99
44426.6	88.2208	34.3788	1378.68	2403.42
44426.6	88.7518	37.8523	1508.9	1811.13
44426.6	88.5319	38.2879	1530.05	4239.43
44426.6	88.3526	38.9526	1559.78	1639.14
44426.6	88.492	39.3653	1573.82	3089.06
44426.6	88.1044	38.5206	1546.82	964.77
44426.6	88.8421	40.3612	1607.28	2574.21
44426.6	88.6922	41.6939	1663.15	1328.25
44426.6	88.4831	41.8322	1672.61	2761.8
44426.6	88.9014	42.9171	1707.92	2048.46
44426.6	88.3727	41.4569	1659.68	1861.82
44426.6	89.0875	43.0821	1710.9	928.107
44426.6	88.9177	42.4149	1687.62	926.323
44426.6	88.7408	42.061	1676.87	1959.55
44426.6	88.4371	40.2992	1612.15	2668.12
44426.6	88.5656	40.3641	1612.41	4424.15
44426.6	88.815	40.4406	1610.93	3138.04
44426.6	89.161	41.5053	1646.92	2041
44426.6	88.7605	38.9819	1553.78	2085.39
44426.6	89.4302	40.1509	1588.39	1269.97
44426.6	89.1085	36.9475	1466.93	1331.36
44426.6	88.8672	34.7748	1384.42	1866.95
44426.6	88.6788	33.0738	1319.5	1854.43
44426.6	88.8432	33.1334	1319.43	1233.75
44426.6	88.9618	33.4682	1330.99	1564.06
44426.6	89.0789	34.1743	1357.28	1411.78
44426.6	89.0365	34.2341	1360.3	1347.53
44426.6	88.8281	34.2727	1365.03	2347.97
44426.6	89.0862	33.3352	1323.85	2636.25
44426.6	88.6325	31.3518	1251.45	1691.93
44426.6	89.2524	32.1596	1274.78	1865.44
44426.6	89.0437	32.4396	1288.89	1863.03
44426.6	88.9107	32.1072	1277.59	557.661
44426.6	89.2302	33.1593	1314.74	1342.72
44426.6	88.9655	31.8047	1264.78	920.099
44426.6	88.947	32.8567	1306.89	594.847
44426.6	89.3569	32.3188	1279.59	946.013
44426.6	89.3851	32.6925	1293.98	1669.84
44426.6	89.2069	32.835	1302.22	1050.98
44426.6	89.2824	32.402	1283.96	960.895
44426.6	88.7528	31.1815	1242.97	1453.41
44426.6	89.4201	32.6384	1291.33	2792.55
44426.6	88.8899	31.6705	1260.51	3003.97
44426.6	88.9967	32.3774	1287.1	2064.85
44426.6	89.1151	32.0291	1271.56	2142.05
44426.6	89.1599	32.995	1309.25	735.854
44426.6	88.8901	32.427	1290.62	2814.89
44426.6	88.657	32.4623	1295.42	2194.96
44426.6	88.9044	32.2002	1281.38	3281.51
44426.6	89.1986	35.8622	1422.4	2473.46
44426.6	89.1395	36.8922	1464.23	1838.53
44426.6	89.061	37.9885	1509.07	2957.9
44426.6	88.3683	35.114	1405.82	1908.24
44426.6	88.8065	35.4581	1412.59	1573.73
44426.6	88.8368	34.1833	1361.34	1436.23
44426.6	88.7725	34.2968	1366.85	1934.29
44426.6	88.8267	34.7782	1385.19	2745.54
44426.6	88.8511	34.6851	1381.1	163.902
44426.6	89.5779	35.5546	1404.23	1578.63
44426.6	89.0849	33.5894	1333.96	1229.93
44426.6	88.9743	32.4342	1289.69	1536.56
44426.6	89.4943	33.5466	1326.17	1767.48
44426.6	88.8947	30.634	1219.2	1517.11
44426.6	88.7348	30.9588	1234.34	1466.32
44426.6	88.8278	30.4322	1212.07	2964.83
44426.6	89.55	31.8624	1258.8	3014.32
44426.6	89.4807	31.6408	1251.02	1796.05
44426.6	89.0077	31.3967	1247.96	2493.07
44426.6	89.1272	31.5168	1251.06	842.225
44426.6	88.8307	31.8898	1270.09	2276.34
44426.6	89.3484	33.4409	1324.15	2557.84
44426.6	89.4239	34.3386	1358.54	1817.16
44426.6	88.8524	32.8065	1306.28	1648.62
44426.6	89.3785	33.4018	1322.15	481.991
44426.6	89.3613	34.1909	1353.65	2886.61
44426.6	89.3533	34.4385	1363.57	1078.51
44426.6	89.5711	34.4956	1362.51	2226.36
44426.6	88.8703	33.693	1341.31	2146.05
44426.6	88.8788	32.3561	1287.96	1386.34
44426.6	89.2182	33.0322	1309.87	300.626
44426.6	89.1083	32.4843	1289.73	1839.65
44426.6	89.1524	33.0831	1312.86	1543.13
44426.6	89.224	33.8538	1342.36	1962.19
44426.6	88.8611	34.979	1392.65	2957.61
44426.6	89.2124	36.2204	1436.39	2242.68
44426.6	89.4456	37.882	1498.37	2668.21
44426.6	89.3328	37.5076	1485.43	2076
44426.6	89.5941	37.1506	1467	1615.53
44426.6	88.9825	35.7866	1422.86	2621.56
44426.6	88.8971	35.4214	1409.69	2953.19
44426.6	89.0416	34.6264	1375.81	1633.28
44426.6	89.4535	36.1987	1431.66	2213.99
44426.6	89.2005	35.6365	1413.42	2688.3
44426.6	89.5436	36.6512	1448.1	2389.38
44426.6	89.2449	36.8164	1459.5	1893.14
44426.6	89.1372	36.7966	1460.47	3345.71
44426.6	89.1223	36.9147	1465.4	1135.05
44426.6	89.2779	36.6251	1451.38	2210.17
44426.6	88.8381	34.7605	1384.3	597.882
44426.6	88.9749	35.1547	1397.85	940.401
44426.6	88.8414	34.3117	1366.38	1302.99
44426.6	89.1082	34.7516	1379.75	1027.92
44426.6	89.0526	34.7743	1381.52	1568.95
44426.6	88.6707	37.0113	1476.72	2438.18
44426.6	89.4157	38.6224	1528.16	2614.56
44426.6	88.8151	36.7385	1463.46	2810.8
44426.6	88.9733	38.1923	1518.66	2180.49
44426.6	88.6723	37.0032	1476.37	2131.23
44426.6	88.7109	37.3818	1490.83	1116.53
44426.6	89.2175	38.5179	1527.42	777.908
44426.6	88.9064	38.8346	1545.36	2924.57
44426.6	88.9618	39.3845	1566.27	1723.16
44426.6	88.489	37.911	1515.72	2030.65
44426.6	88.8875	38.7377	1541.84	1714.24
44426.6	88.857	37.2349	1482.53	2252.17
44426.6	88.9589	38.697	1538.98	468.353
44426.6	88.4441	37.1937	1487.8	2252.57
44426.6	89.2568	39.7143	1574.17	1889.22
44426.6	88.4559	38.3853	1535.26	1342.28
44426.6	88.826	40.6251	1618.07	2218.92
44426.6	88.8085	40.7957	1625.19	2006.66
44426.6	89.0163	41.5545	1651.56	1785.07
44426.6	88.9656	42.0284	1671.34	2201.05
44426.6	88.6299	41.2581	1646.93	1512.7
44426.6	89.1962	43.3971	1721.31	2515.46
44426.6	88.6523	42.2361	1685.54	1918.54
44426.6	88.4084	40.4381	1618.24	1721.75
44426.6	88.6728	42.4781	1694.8	1560.25
44426.6	88.9461	43.1365	1715.78	1522.12
44426.6	88.6763	43.3135	1728.06	2592.68
44426.6	88.5775	42.4835	1696.84	1180.07
44426.6	89.1353	43.3699	1721.41	2011.67
44426.6	88.9559	42.486	1689.72	2810.79
44426.6	89.0963	43.2653	1718.01	2015.9
44426.6	89.0468	43.1764	1715.43	2199.64
44426.6	88.6404	40.5085	1616.81	1983.39
44426.6	88.8542	40.7483	1622.47	2767.44
44426.6	88.7667	40.9402	1631.71	2759.18
44426.6	88.8169	39.6215	1578.27	1483.31
44426.6	88.8753	40.2704	1603.06	1670.74
44426.6	88.7855	39.0752	1557.06	1660.01
44426.6	88.9018	39.7856	1583.29	2906.41
44426.6	88.639	38.9199	1553.43	2030.39
44426.6	88.8358	39.307	1565.41	995.356
44426.6	88.7665	39.9382	1591.78	2315.26
44426.6	89.0924	40.5607	1610.68	4395.93
44426.6	89.1357	40.2675	1598.26	2475.31
44426.6	89.2639	41.6508	1650.79	2611.41
44426.6	88.9151	39.2761	1562.78	1414.3
44426.6	88.7677	38.5717	1537.3	2565.95
44426.6	88.7019	37.6389	1501.23	2561.11
44426.6	89.0524	39.3403	1562.92	2432.35
44426.6	89.0578	36.7706	1460.74	1586.32
44426.6	88.8589	35.553	1415.53	3001.71
44426.6	88.9252	35.5516	1414.42	1880.39
44426.6	89.0611	37.3628	1484.21	716.326
44426.6	89.4113	39.2753	1554.07	1730.87
44426.6	89.3409	39.2454	1554.12	592.271
44426.6	89.0753	39.3453	1562.72	1325.69
44426.6	89.0615	40.1565	1595.18	1804.14
44426.6	88.9288	40.8521	1625.24	3066.99
44426.6	89.5091	41.5344	1641.67	2513.52
44426.6	89.4978	39.6004	1565.42	2304.33
44426.6	89.2454	38.5561	1528.45	1277.85
44426.6	89.3908	37.7628	1494.57	948.754
44426.6	89.1935	37.2065	1475.81	1497.13
44426.6	89.3356	36.3257	1438.58	1407.33
44426.6	89.2754	35.6131	1411.31	1638.93
44426.6	88.973	35.966	1430.14	1240.02
44426.6	89.3486	36.3397	1438.92	1889.68
44426.6	89.1618	35.5375	1410.11	1594.22
44426.6	89.1967	35.2775	1399.24	528.313
44426.6	88.8592	34.6389	1379.13	2626.97
44426.6	89.3367	35.2363	1395.42	1035.24
44426.6	89.1186	34.5079	1369.92	1383.2
44426.6	89.184	34.2037	1356.85	2986.41
44426.6	88.8798	33.7971	1345.31	420.103
44426.6	89.1959	34.4347	1365.83	1532.56
44426.6	89.4734	34.7168	1372.75	2316.65
44426.6	89.0162	34.6663	1377.79	342.769
44426.6	89.1795	36.7016	1456.01	1431.9
44426.6	89.0142	38.6546	1536.34	2742.08
44426.6	89.1133	40.4122	1604.41	2290.09
44426.6	89.2712	42.0173	1665.18	1488.53
44426.6	89.4224	42.2063	1669.84	1810.22
44426.6	89.2727	41.2547	1634.93	3341.09
44426.6	89.4548	41.6087	1645.6	1713.5
44426.6	88.8292	40.2625	1603.58	2269.31
44426.6	89.0845	40.0818	1591.8	4434.39
44426.6	89.1983	39.6541	1572.81	1971.72
44426.6	89.2945	40.7584	1614.87	1090.18
44426.6	89.1572	40.9002	1622.98	2958.88
44426.6	89.18	42.0539	1668.34	2765.23
44426.6	89.3232	43.7973	1734.72	558.749
44426.6	89.1697	43.4576	1724.22	2807.86
44426.6	89.59	44.7754	1768.17	2800.34
44426.6	89.2139	44.5392	1766.26	1789.11
44426.6	89.1769	43.457	1724.06	2789.41
44426.6	89.6191	44.2849	1748.24	3283.33
44426.6	89.2294	42.8357	1698.41	1604.65
44426.6	89.3767	43.6746	1728.82	2341.07
44426.6	89.1505	44.0259	1747.15	2239.43
44426.6	89.4079	44.6316	1766.08	3328.85
44426.6	89.8345	46.2124	1819.95	2622.49
44426.6	89.6643	44.3089	1748.3	2653.45
44426.6	89.431	45.914	1816.36	1545.33
44426.6	89.1258	53.3451	2117.56	2109.28
44426.6	89.1497	54.488	2162.35	3148.08
44426.6	89.2589	53.3327	2113.91	3131.38
44426.6	89.1164	51.6	2048.5	2264.87
44426.6	89.1323	51.0476	2026.21	2418.82
44426.6	88.8898	50.4662	2008.6	4034.96
44426.6	89.077	51.2514	2035.56	4363.51
44426.6	89.0287	51.0273	2027.76	2906.01
44426.6	89.0734	51.2454	2035.41	1967.09
44426.6	89.1632	51.369	2038.26	2875.54
44426.6	89.7024	54.4119	2146.02	2420.4
44426.6	88.1404	47.68	1913.84	3440.76
44426.6	89.3487	51.2509	2029.36	3229.44
44426.6	88.9547	50.0014	1988.65	1571.55
44426.6	89.0538	47.9032	1903.08	2444.31
44426.6	89.1948	48.6401	1929.3	2975.83
44426.6	89.5751	49.2361	1944.65	2158.89
44426.6	89.6387	49.5623	1956.14	3303.25
44426.6	89.0841	48.2186	1914.96	3191.5
44426.6	89.4418	52.1631	2063.32	1927.72
44426.6	88.9431	50.0482	1990.77	2209.5
44426.6	89.2808	52.4879	2079.92	3118.2
44426.6	88.9884	52.6984	2095.12	3143.58
44426.6	89.1247	54.2861	2154.94	2430.76
44426.6	89.4442	55.083	2178.76	3953.04
44426.6	88.8419	51.1525	2037.01	2037.74
44426.6	89.0176	51.0682	2029.64	4280.74
44426.6	89.1886	50.8509	2017.13	2666.73
44426.6	89.1279	51.6343	2049.6	2925.57
44426.6	88.9485	51.3602	2042.83	3096.93
44426.7	89.216	51.684	2049.55	2885.01
44426.7	89.1242	52.0801	2067.38	2755.6
44426.7	89.5766	53.8388	2126.4	1024.73
44426.7	89.2899	53.8158	2132.32	2899.5
44426.7	89.1588	53.2928	2114.7	3992.05
44426.7	89.3953	55.9468	2214.14	2292.84
44426.7	89.2266	54.9089	2177.17	4158.07
44426.7	88.5505	51.218	2046.33	1491.09
44426.7	89.1539	55.0175	2183.26	2702.54
44426.7	89.5798	54.8969	2168.12	3072.43
44426.7	89.3369	52.4912	2078.74	3640.39
44426.7	89.2126	49.6186	1967.72	3945.82
44426.7	88.817	47.2692	1882.9	1539.69
44426.7	88.468	47.3643	1894.13	2246.56
44426.7	88.9771	51.2407	2037.43	2937.68
44426.7	88.7475	48.9662	1952.02	2267.78
44426.7	89.5744	51.5021	2034.16	1775.01
44426.7	89.0533	48.7208	1935.57	2267.75
44426.7	89.1484	49.4553	1962.65	1749.48
44426.7	89.0206	49.6022	1971.31	2942.81
44426.7	89.5415	50.9835	2014.42	3677.33
44426.7	89.4047	50.7185	2007.02	2680.61
44426.7	89.3509	50.4143	1996.18	2516.68
44426.7	89.1078	51.1181	2029.57	2178.1
44426.7	88.9731	50.4966	2007.93	2645.58
44426.7	89.3655	53.2355	2107.54	2843.21
44426.7	89.0753	52.7776	2096.22	2301.26
44426.7	88.9482	53.6608	2134.35	2592.44
44426.7	89.366	54.7998	2169.46	3835.84
44426.7	89.1984	55.4559	2199.56	2385.9
44426.7	89.0428	53.7917	2137.28	2493.83
44426.7	89.4325	54.5729	2158.87	2091.69
44426.7	89.423	55.7341	2205.04	3964.55
44426.7	88.9111	53.7962	2140.63	3218.63
44426.7	89.1405	51.3018	2036.11	4249.25
44426.7	88.9502	49.8895	1984.3	1840.49
44426.7	89.2778	51.6078	2045.11	2866.34
44426.7	89.4991	51.4979	2035.71	3372
44426.7	89.3286	48.7213	1929.63	2318.67
44426.7	89.1963	52.0379	2064.04	2813.81
44426.7	88.9451	52.9956	2107.96	2338.78
44426.7	89.5591	61.0874	2413.16	1905.06
44426.7	89.0036	56.6629	2252.35	2642.15
44426.7	89.4564	58.1475	2299.66	3372.64
44426.7	89.0527	53.6783	2132.54	2538.7
44426.7	89.944	57.7152	2270.19	3333.69
44426.7	88.9236	53.6238	2133.46	2875.41
44426.7	89.4609	56.294	2226.25	2714.02
44426.7	89.6559	55.977	2208.9	2865.4
44426.7	88.8686	55.4288	2206.64	1759.95
44426.7	89.2242	57.579	2283.11	3527.26
44426.7	89.0471	56.2147	2233.44	3371.91
44426.7	89.1146	59.3625	2356.72	2818.83
44426.7	89.1856	63.7268	2527.97	3193.04
44426.7	88.9678	65.7818	2615.88	3423.09
44426.7	89.4158	66.4906	2630.82	3603.47
44426.7	89.506	67.852	2681.98	5450.76
44426.7	89.0431	67.2329	2671.32	3207.72
44426.7	88.9243	66.8629	2660.17	4284.99
44426.7	88.9574	66.6584	2651.05	3481.7
44426.7	89.2391	58.1066	2303.64	3459.56
44426.7	89.6396	54.7067	2159.17	2296.7
44426.7	89.0552	38.7638	1539.97	1441.32
44426.7	89.2549	37.6247	1491.37	1911.46
44426.7	89.3583	36.8994	1460.93	1427.42
44426.7	88.9847	36.393	1446.93	2067.96
44426.7	89.3269	36.2606	1436.14	1670.15
44426.7	88.9497	33.7123	1340.87	2705.33
44426.7	89.106	31.2299	1239.96	2093.55
44426.7	88.9081	31.4005	1249.51	2481.91
44426.7	89.0337	31.0618	1234.29	1231.3
44426.7	89.344	31.964	1265.73	2070.15
44426.7	89.5551	33.0831	1306.95	1870.89
44426.7	89.1125	30.4569	1209.18	100.106
44426.7	89.0426	31.3574	1245.91	2011.07
44426.7	88.9983	29.9717	1191.44	987.21
44426.7	89.6228	31.087	1227.17	2637.44
44426.7	89.0083	31.819	1264.74	3224.54
44426.7	89.299	30.9049	1224.41	2785.74
44426.7	89.1353	30.7042	1218.69	231.575
44426.7	89.1275	28.9343	1148.54	1487.96
44426.7	88.9039	28.3021	1126.27	2373.11
44426.7	89.1799	29.6723	1177.14	1198.58
44426.7	88.7859	29.3721	1170.4	1778.25
44426.7	89.1254	30.3061	1203.02	810.381
44426.7	88.7615	29.8436	1189.52	1126.65
44426.7	88.81	32.7927	1306.35	1597.82
44426.7	89.1083	35.1408	1395.21	902.557
44426.7	89.2475	34.558	1369.93	1914.69
44426.7	88.7476	34.5827	1378.63	1577.46
44426.7	88.5594	36.9219	1475.01	1092.26
44426.7	89.124	38.3009	1520.41	2470.49
44426.7	89.233	39.4296	1563.3	1768.07
44426.7	89.1984	38.5449	1528.81	1941.37
44426.7	89.0489	38.2545	1519.84	1253.37
44426.7	88.9133	38.4482	1529.87	2478.61
44426.7	89.2952	38.9803	1544.41	926.13
44426.7	89.0272	37.0583	1472.68	1232.38
44426.7	89.1975	38.3392	1520.67	1103.6
44426.7	88.729	36.4759	1454.4	1009.56
44426.7	88.8076	36.4347	1451.48	1993.3
44426.7	88.6642	36.1956	1444.28	1975.53
44426.7	88.6041	35.8434	1431.2	1667.75
44426.7	88.7205	38.1672	1521.99	1622.99
44426.7	89.1518	38.312	1520.37	882.237
44426.7	88.9298	38.7821	1542.87	315.61
44426.7	88.9817	38.9429	1548.36	1847.01
44426.7	89.0718	38.9471	1546.96	413.244
44426.7	88.8098	38.7101	1542.08	1513.24
44426.7	89.1569	40.0178	1587.97	1814.55
44426.7	88.6667	39.9881	1595.57	2388.86
44426.7	88.781	44.9343	1790.62	2473.55
44426.7	89.3888	46.5735	1843.32	2523.3
44426.7	88.8743	44.6637	1777.96	2128.94
44426.7	88.6609	43.3711	1730.67	1199.29
44426.7	88.7105	43.384	1730.21	2104.55
44426.7	88.8903	44.4171	1767.83	2516.67
44426.7	88.5276	40.4971	1618.42	2565.18
44426.7	89.2227	42.859	1699.46	2231.08
44426.7	88.5871	41.7288	1666.52	973.634
44426.7	89.0099	43.0865	1712.57	1557.66
44426.7	88.9018	44.5578	1773.2	2043
44426.7	88.8259	45.8567	1826.45	2044.32
44426.7	88.6495	44.9881	1795.42	2126.86
44426.7	88.5905	45.7143	1825.62	3073.15
44426.7	88.8089	44.8737	1787.64	2185.64
44426.7	88.3314	43.2658	1732.9	2051.26
44426.7	89.306	46.6112	1846.52	1793.93
44426.7	88.6612	46.6267	1860.57	2893.17
44426.7	89.1602	48.6028	1928.57	1704.85
44426.7	88.9508	46.9316	1866.64	2147.32
44426.7	88.7569	45.8263	1826.66	1203.03
44426.7	88.797	43.7612	1743.56	2763.84
44426.7	88.6681	44.5434	1777.3	2779.58
44426.7	89.0461	47.4892	1886.8	2822.2
44426.7	88.5919	44.5282	1778.22	1996.79
44426.7	88.899	44.0449	1752.84	2089.38
44426.7	88.6701	43.7312	1744.85	1681.33
44426.7	88.8518	44.0115	1752.45	3042.05
44426.7	88.5251	44.089	1762.01	2751
44426.7	88.8702	44.2784	1762.71	1201.53
44426.7	88.9084	44.0738	1753.81	2087.17
44426.7	88.5236	41.6941	1666.33	2617.66
44426.7	88.7534	42.1135	1678.73	2733.71
44426.7	89.0147	44.1542	1754.91	1502.43
44426.7	88.7673	44.6307	1778.79	2618.01
44426.7	89.0622	47.8959	1902.61	3083.31
44426.7	89.0641	47.4406	1884.48	2592.17
44426.7	89.1274	49.1413	1950.66	2217.61
44426.7	88.5027	46.1366	1844.31	2259.68
44426.7	88.7481	47.6055	1897.77	1751.8
44426.7	89.041	47.8839	1902.58	3678.85
44426.7	88.9584	47.1095	1873.55	4035.94
44426.7	88.8427	45.5088	1812.25	2363.46
44426.7	88.7113	45.931	1831.77	2669.32
44426.7	88.4989	45.8924	1834.63	2211.37
44426.7	88.7809	47.3179	1885.6	1029.85
44426.7	88.7718	47.7114	1901.48	2174.72
44426.7	88.7492	46.1901	1841.32	2861.33
44426.7	88.809	45.3165	1805.28	2884.6
44426.7	88.8317	44.9824	1791.51	2083.32
44426.7	88.584	42.8001	1709.36	3997.42
44426.7	88.7343	44.7195	1782.99	2822.6
44426.7	88.5623	44.2939	1769.45	2755.64
44426.7	88.488	45.4479	1817.08	2284.01
44426.7	88.7349	46.6187	1858.7	2636.37
44426.7	88.3659	45.5119	1822.15	2327.76
44426.7	88.4817	46.4798	1858.47	2514.03
44426.7	88.7589	47.4587	1891.69	2843.56
44426.7	88.2712	52.9114	2120.68	1344.99
44426.7	88.4189	53.6935	2148.43	2445.49
44426.7	88.8251	54.7288	2179.84	3131.71
44426.7	89.0945	56.232	2232.94	3531.68
44426.7	88.7009	53.7521	2143.93	1658.06
44426.7	88.1163	50.6347	2033	3220.99
44426.7	88.6906	52.0664	2076.94	2318.78
44426.7	88.9954	52.1545	2073.33	3150.75
44426.7	88.5566	49.1425	1963.27	2809.57
44426.7	89.0614	51.7342	2055.1	2416.54
44426.7	88.72	50.8914	2029.4	2489.75
44426.7	88.3487	55.8426	2236.2	4361.3
44426.7	88.7001	56.7112	2261.98	2115.62
44426.7	88.5803	52.1357	2082.3	2371.04
44426.7	88.9585	55.6169	2211.89	4273.34
44426.7	88.1437	53.8218	2160.29	2710.21
44426.7	88.38	56.7313	2270.98	951.304
44426.7	88.1988	54.9839	2205.55	3015.18
44426.7	88.4729	56.8702	2274.15	3031.36
44426.7	88.5158	56.0528	2240.38	1680.47
44426.7	88.3405	54.4927	2182.34	1765.25
44426.7	88.6695	55.5193	2215.21	2421.05
44426.7	88.3972	53.7418	2150.89	2495.66
44426.7	88.3589	53.4741	2141.1	3552.72
44426.7	88.3582	50.4263	2019.09	2745.96
44426.7	88.5832	44.6651	1783.86	2107.88
44426.7	88.7189	46.8287	1867.41	1274.83
44426.7	88.7974	52.4869	2091.2	2562.94
44426.7	88.6018	56.1816	2243.34	2919.15
44426.7	88.546	57.4839	2296.79	2437.75
44426.7	88.2265	57.3202	2298.55	2710.67
44426.7	87.901	54.0528	2175.55	2677.01
44426.7	88.841	59.1725	2356.41	3089.07
44426.7	88.4945	55.6087	2223.16	2904.09
44426.7	88.4197	56.09	2244.3	2079.5
44426.7	88.1844	55.4761	2225.66	2269.43
44426.7	88.5106	55.1085	2202.76	2336.09
44426.7	88.2933	50.6491	2029.5	2480.51
44426.7	88.3929	50.8923	2036.95	1953.18
44426.7	88.7865	51.6574	2058.4	3061.59
44426.7	88.1468	50.0538	2008.98	2018.25
44426.7	88.6811	51.8218	2067.41	2860.48
44426.7	88.3339	50.56	2025	3464.65
44426.7	88.1529	50.2768	2017.79	3282.61
44426.7	88.8247	55.118	2195.35	3792.96
44426.7	88.1564	53.5329	2148.38	1797.02
44426.7	88.6763	56.4731	2253.09	3191.14
44426.7	88.1937	52.2594	2096.39	2370.45
44426.7	88.2523	51.3572	2058.83	2365.48
44426.7	88.1745	50.6307	2031.49	2539.22
44426.7	88.7175	53.108	2117.85	3076.93
44426.7	88.4135	49.8125	1993.26	3180.84
44426.7	88.0742	48.8423	1961.97	2700.84
44426.7	88.2206	49.5645	1987.67	2075.21
44426.7	88.4633	49.8375	1993.14	3487.29
44426.7	88.7636	51.9535	2070.73	1617.01
44426.7	88.6292	52.3241	2088.67	2861.37
44426.7	88.3868	50.2668	2012.05	2334.78
44426.7	88.5821	49.2835	1968.34	3229.25
44426.7	88.345	48.093	1925.95	2243.39
44426.7	88.3606	47.3901	1897.47	2436.76
44426.7	88.5486	48.0968	1921.67	2230.07
44426.7	88.7746	51.85	2066.35	3306.18
44426.7	88.6388	52.429	2092.63	2774.82
44426.7	88.7449	51.8679	2067.76	3267.09
44426.7	89.1538	57.5582	2284.08	3543.84
44426.7	89.2911	56.9022	2254.58	3409.98
44426.7	89.5089	59.0984	2335.9	2378.57
44426.7	89.1775	59.5397	2362.09	4407.38
44426.7	88.7475	58.281	2323.35	2080.02
44426.7	89.3501	57.0088	2257.31	3302.53
44426.7	89.086	56.9841	2263.02	3786.42
44426.7	89.3927	59.2602	2345.34	2841.58
44426.7	88.7571	56.5099	2252.5	1779.45
44426.7	89.0917	58.5849	2326.45	2134.69
44426.7	88.9191	57.9853	2307.1	2416.82
44426.7	89.0529	60.5903	2407.13	3398.7
44426.7	89.0833	61.4071	2438.75	2724.43
44426.7	89.2857	60.6695	2403.99	3260.46
44426.7	88.8705	60.4784	2407.62	4440.03
44426.7	88.927	62.4724	2485.41	4060.92
44426.7	89.2375	63.7392	2526.99	3018.07
44426.7	89.0169	62.6463	2489.82	3030.01
44426.7	89.1581	62.8304	2493.18	3848.55
44426.7	88.9115	60.8841	2422.65	2605.1
44426.7	89.2352	61.7985	2450.11	4298.24
44426.7	89.2211	61.3899	2434.3	3456.66
44426.7	89.1495	60.4797	2400.13	3153.08
44426.7	89.4325	61.6038	2437.01	2317.53
44426.7	89.0424	58.5827	2327.65	2215.17
44426.7	88.7113	57.1078	2277.51	3451.78
44426.7	89.1032	59.7471	2372.29	3371.86
44426.7	88.8664	55.4087	2205.9	2296.34
44426.7	88.7632	55.6422	2217.77	3129.4
44426.7	89.6066	74.2121	2930.08	2985.86
44426.7	88.8057	70.6766	2815.66	4463.14
44426.7	88.9405	71.5347	2845.52	3473.37
44426.7	88.8862	71.2781	2837.05	3569.72
44426.7	88.8523	68.5873	2730.99	3441.98
44426.7	89.2861	62.5754	2479.5	2946.74
44426.7	88.8839	58.7872	2339.94	3103.73
44426.7	89.2752	60.9284	2414.53	3868.85
44426.7	89.2737	60.9936	2417.16	2135.65
44426.7	88.9735	62.1102	2469.71	3461.7
44426.7	88.6542	58.5819	2337.81	3426.11
44426.7	89.0942	61.1894	2429.81	2984.76
44426.7	89.0035	60.2675	2395.63	4060.13
44426.7	89.0472	65.8822	2617.53	3488.5
44426.7	88.6502	66.0098	2634.35	4498.47
44426.7	88.4893	66.1264	2643.8	3408.9
44426.7	88.7252	69.1265	2756.4	3613.75
44426.7	88.6483	69.4947	2773.49	2328.17
44426.7	88.4249	67.9099	2717.09	2600.15
44426.7	88.5698	68.1102	2720.64	3516.45
44426.7	89.0071	71.0042	2822.31	2353.89
44426.7	88.5544	70.3572	2810.88	2532.05
44426.7	88.641	69.9083	2790.22	3586.51
44426.7	88.41	67.7294	2710.32	3846.89
44426.7	88.9479	70.4495	2802.12	4825.34
44426.7	88.3462	67.0419	2684.75	4100.18
44426.7	88.7205	68.148	2717.53	4042.33
44426.7	88.4583	66.2199	2648.47	4092.56
44426.7	88.897	69.4203	2762.77	3592.04
44426.7	88.8783	71.5018	2846.2	2418.58
44426.7	88.4531	69.1593	2766.19	5260.98
44426.7	88.3686	69.4561	2780.72	2572.04
44426.7	88.8662	70.9772	2825.71	3533.44
44426.7	89.0954	72.5463	2880.74	3842.21
44426.7	88.1898	63.2114	2535.84	4183.03
44426.7	88.6369	64.8272	2587.54	3780.67
44426.7	88.3646	62.8633	2516.89	2797.82
44426.7	88.878	64.4545	2565.69	2907.37
44426.7	88.7185	63.9307	2549.41	3485.27
44426.7	88.9576	63.0886	2509.07	3484.46
44426.7	88.5805	61.9463	2474.13	2827.82
44426.7	88.902	63.5853	2530.4	3192.74
44426.7	88.7143	61.7517	2462.64	3637.22
44426.7	88.7564	62.4621	2489.78	3403.55
44426.7	88.8626	63.4347	2525.53	3507.02
44426.7	88.7768	64.2491	2560.43	4783.53
44426.7	88.304	63.4578	2542.43	4380.54
44426.7	88.2907	63.7111	2552.97	3787.64
44426.7	88.4226	65.7554	2630.95	2818.49
44426.7	88.2114	64.8046	2599.12	2827.43
44426.7	88.7003	67.2451	2682.13	3709.76
44426.7	88.4205	65.8607	2635.23	3025.06
44426.7	88.9734	68.0948	2707.69	2615.58
44426.7	88.4619	64.7833	2590.91	2862.76
44426.7	88.7495	64.1241	2556.23	3004.6
44426.7	88.747	62.6375	2497.04	4804.38
44426.7	88.5189	60.2164	2406.71	2411.92
44426.7	88.9811	62.4521	2483.1	2905.85
44426.7	88.8005	61.6819	2457.46	3493.29
44426.7	88.7345	64.6684	2578.37	4789.38
44426.7	88.6175	64.496	2574.89	3460.5
44426.7	88.8041	66.1634	2635.9	3363.06
44426.7	88.9198	64.9807	2585.42	3189.15
44426.7	88.6867	64.4811	2572.29	3616.14
44426.7	88.7654	59.4433	2369.21	2595.73
44426.7	88.8116	53.7807	2142.4	3815.1
44426.7	88.9061	50.4006	2005.62	3438.75
44426.7	88.6648	46.1102	1839.88	2740.58
44426.7	88.5987	45.8538	1831.02	1281.82
44426.7	88.9769	46.3182	1841.7	2395.28
44426.7	89.001	42.4693	1688.2	1806.21
44426.7	89.0406	42.8706	1703.4	1055.29
44426.7	88.9273	41.9254	1667.97	2786.29
44426.7	88.8783	41.2549	1642.19	1844.57
44426.7	89.3284	42.6061	1687.43	2052.84
44426.7	88.7168	40.9655	1633.65	2714.49
44426.7	89.0578	41.9755	1667.51	1882.43
44426.7	88.6279	40.2188	1605.48	2334.11
44426.7	88.9377	41.0679	1633.66	1867.44
44426.7	88.5816	40.5741	1620.5	1865.77
44426.7	89.625	43.3373	1710.72	3022.65
44426.7	88.6827	41.4621	1654.08	607.14
44426.7	88.5435	40.9108	1634.66	2846.89
44426.7	88.8677	42.4357	1689.4	1796.23
44426.7	89.3294	43.3579	1717.19	2984.83
44426.7	88.9698	42.201	1678.13	3371.59
44426.7	89.3335	42.6266	1688.15	2331.37
44426.7	88.6673	41.4838	1655.24	2456.82
44426.7	88.8624	43.5207	1732.7	2515.54
44426.7	88.6692	41.9979	1675.72	1956.19
44426.7	89.2186	42.4192	1682.1	1966.47
44426.7	88.6929	41.1501	1641.45	1821.77
44426.7	88.679	40.3108	1608.22	1736.58
44426.7	88.5582	40.9844	1637.32	2354.06
44426.7	88.7089	40.3125	1607.74	1567.01
44426.7	89.2304	41.9782	1664.39	2225.41
44426.7	89.0115	40.9201	1626.43	2090.09
44426.7	88.7383	41.3602	1648.98	1812.68
44426.7	88.7441	42.4098	1690.72	1711.92
44426.7	88.9937	43.2221	1718.27	3382.42
44426.7	88.5967	40.8829	1632.56	2694.42
44426.7	89.1671	42.7191	1694.97	1957.81
44426.7	88.8571	42.4017	1688.24	3802.27
44426.7	89.191	42.5593	1688.18	3626.52
44426.7	89.1964	42.4958	1685.56	3060.03
44426.7	88.4038	40.0279	1601.91	1891.71
44426.7	88.3919	40.0337	1602.35	1246
44426.7	88.5953	36.9779	1476.65	1618.69
44426.7	88.4334	35.8271	1433.31	1896.04
44426.7	88.5809	36.6858	1465.22	2246.13
44426.7	89.251	40.7404	1614.94	2803.19
44426.7	88.7147	39.0139	1555.85	2134.8
44426.7	88.6398	38.2902	1528.28	2248.87
44426.7	88.6904	37.5767	1498.95	1590.52
44426.7	88.6736	37.285	1487.6	1275.49
44426.7	88.7539	37.1253	1479.88	1620.79
44426.7	88.3406	35.8664	1436.39	2200.05
44426.7	88.7067	35.9942	1435.56	2292.54
44426.7	88.6104	35.807	1429.65	1063.24
44426.7	88.811	36.7053	1462.2	896.848
44426.7	89.3368	38.0451	1506.65	1229.03
44426.7	88.5541	36.3395	1451.83	1083.45
44426.7	88.4707	35.9547	1437.81	2333.58
44426.7	89.0632	36.9624	1468.27	2538.28
44426.7	88.4942	35.6957	1427.07	2772.83
44426.7	88.7011	35.5277	1417.04	1701.89
44426.7	88.7172	35.1723	1402.61	1046.05
44426.7	89.0889	36.342	1443.21	1498.93
44426.7	89.1795	37.199	1475.75	2560.21
44426.7	89.076	36.8443	1463.37	2099.57
44426.7	89.0197	37.2824	1481.71	2300.17
44426.7	89.1547	37.262	1478.65	1626.5
44426.7	88.5568	35.8669	1432.9	2292.19
44426.7	88.7834	36.9956	1474.22	2732.47
44426.7	88.5117	37.901	1514.94	3283.4
44426.7	88.6084	38.7657	1547.81	2580.36
44426.7	88.8186	39.4071	1569.69	2157.36
44426.7	88.8343	40.3998	1608.95	3133.21
44426.7	88.853	39.9447	1590.49	2519.77
44426.7	88.7053	39.5496	1577.38	2134.15
44426.7	89.3331	40.8244	1616.78	1221.71
44426.7	89.1135	39.7855	1579.53	2360.6
44426.7	89.1219	42.2525	1677.31	1724.48
44426.7	88.7114	44.1351	1760.15	2257.15
44426.7	88.5614	44.2386	1767.27	2890.35
44426.7	88.8576	45.6421	1817.25	2268.63
44426.7	88.8365	42.8019	1704.58	2548.74
44426.7	88.8796	37.9174	1509.32	1528.72
44426.7	89.1708	36.657	1454.39	2519.73
44426.7	88.5663	34.7997	1390.12	1647.9
44426.7	88.7741	35.2381	1404.34	2197.78
44426.7	88.8291	34.3139	1366.66	1845.97
44426.7	88.4824	31.9596	1277.88	1317.45
44426.7	88.554	30.8327	1231.82	2040.21
44426.7	88.8626	30.3937	1210.07	635.107
44426.7	88.6903	29.2878	1168.3	781.021
44426.7	88.7996	28.3503	1129.51	1396.03
44426.7	88.4868	27.676	1106.55	1415.24
44426.7	88.9332	28.43	1130.99	740.725
44426.7	88.5124	27.4795	1098.37	1361.36
44426.7	88.8231	27.5404	1096.96	1426.86
44426.7	89.0003	27.4761	1092.21	60.6729
44426.7	88.9838	25.4376	1011.37	955.119
44426.7	88.9544	25.2386	1003.79	546.404
44426.7	88.9317	25.0051	994.757	1840.82
44426.7	89.1041	25.4289	1009.66	1676.1
44426.7	88.5648	23.5839	942.103	1076.33
44426.7	88.5147	23.4994	939.262	1111.29
44426.7	88.6138	24.2323	967.472	1194.77
44426.7	89.0849	25.4833	1012.04	958.93
44426.7	89.1819	26.5418	1052.93	1864.67
44426.7	88.8384	27.0872	1078.72	1230.31
44426.7	88.5653	27.3833	1093.87	925.405
44426.7	88.6787	27.8124	1109.59	1168.31
44426.7	88.7543	27.6554	1102.39	1160.2
44426.7	89.0701	28.8048	1144.14	1924.7
44426.7	88.7113	27.9398	1114.27	772.23
44426.7	89.2337	28.3934	1125.73	2203.05
44426.7	88.6674	27.4906	1096.89	2746.13
44426.7	88.809	27.6275	1100.6	1711.79
44426.7	88.5487	26.784	1070.14	851.94
44426.7	88.2671	26.1239	1047.09	1072.53
44426.7	89.1723	28.4562	1128.99	1882.65
44426.7	88.8611	26.8402	1068.61	2000.19
44426.7	89.1215	27.2398	1081.35	1246.25
44426.7	88.8748	26.8006	1066.87	1967.53
44426.7	88.58	26.3973	1054.31	1001.84
44426.7	88.436	26.7445	1069.92	834.013
44426.7	88.4295	27.2195	1089	1762.43
44426.7	88.4309	26.7742	1071.17	656.373
44426.7	88.9614	28.1681	1120.21	271.917
44426.7	88.7096	27.6883	1104.26	2325.2
44426.7	88.7884	28.2465	1125.52	574.859
44426.7	88.5601	27.7951	1110.39	403.11
44426.7	88.7165	28.1254	1121.6	2370.19
44426.7	88.8391	28.1037	1119.19	2372.53
44426.7	88.6084	27.669	1104.75	2127.85
44426.7	88.5831	28.1428	1123.99	997.942
44426.7	88.6009	28.8724	1152.9	1143.93
44426.7	88.5132	29.0383	1160.67	2142.65
44426.7	88.8622	29.8957	1190.25	717.009
44426.7	88.4522	28.6796	1147.12	1099.96
44426.7	88.4909	28.9183	1156.16	1089.16
44426.7	88.9026	29.5392	1175.52	734.006
44426.7	89.093	30.4043	1207.36	2325.42
44426.7	88.4143	28.6394	1146	1160.77
44426.7	88.3619	27.9592	1119.45	1322.05
44426.7	88.752	29.0818	1159.28	2508.91
44426.7	88.9203	29.6169	1178.37	1579.6
44426.7	88.9568	30.4052	1209.24	1558.48
44426.7	88.653	31.0665	1239.77	2683.65
44426.7	88.5614	31.5753	1261.38	2438.7
44426.7	88.7186	32.6705	1302.82	1458.59
44426.7	88.6454	32.3333	1290.44	704.571
44426.7	89.1283	33.6678	1336.42	1674.33
44426.7	88.4085	32.7089	1308.93	2402.48
44426.7	88.6324	33.1093	1321.61	2240.34
44426.7	88.8884	34.1782	1360.34	2053.33
44426.7	88.8922	34.4064	1369.37	1135.68
44426.7	88.645	34.3436	1370.68	1878.31
44426.7	88.416	33.8479	1354.4	2224.66
44426.7	88.9588	34.3932	1367.82	2133.02
44426.7	88.287	33.0929	1326.12	1462.79
44426.7	88.3813	33.9353	1358.43	2339.36
44426.7	89.0313	35.366	1405.36	1550.79
44426.7	88.4736	33.8725	1354.5	1875.03
44426.7	88.7725	34.8273	1387.99	2662.19
44426.7	88.5253	35.094	1402.52	2929.73
44426.7	88.1852	33.8194	1356.8	1770.92
44426.7	88.4023	34.4797	1379.89	1744.8
44426.7	88.5369	33.8883	1354.16	3360.09
44426.7	88.5275	34.1882	1366.29	1556.24
44426.7	88.7743	35.0126	1395.35	1386.25
44426.7	88.5948	35.6859	1425.06	2021.19
44426.7	88.1409	34.763	1395.35	545.377
44426.7	88.3329	36.834	1475.27	1918.74
44426.7	88.5609	37.1912	1485.74	1306.86
44426.7	88.1374	34.9361	1402.36	2187.02
44426.7	88.555	36.2048	1446.43	1811.16
44426.7	88.5374	36.8612	1472.95	487.064
44426.7	88.8352	36.4977	1453.53	1709.91
44426.7	88.3811	35.8103	1433.48	2345.33
44426.7	88.3153	35.2229	1411.02	2553.27
44426.7	88.6554	38.3341	1529.77	1794.6
44426.7	88.1962	37.3784	1499.39	2554.24
44426.7	88.811	39.5423	1575.22	2699.83
44426.7	89.0581	41.0135	1629.29	1829.66
44426.7	88.6169	38.5628	1539.56	1624.95
44426.7	88.3346	37.3991	1497.88	1240.12
44426.7	88.502	38.0028	1519.17	2575.93
44426.7	88.3393	37.9406	1519.48	2037.27
44426.7	88.4709	39.1339	1564.94	3006.72
44426.7	88.3692	38.4268	1538.43	1225.72
44426.7	88.5907	39.1007	1561.5	2125.23
44426.7	88.8683	41.397	1648.03	1359.34
44426.7	88.1847	39.7438	1594.49	2527.85
44426.7	88.6986	41.6323	1660.57	2791.2
44426.7	88.8287	41.6697	1659.63	2057.82
44426.7	88.6149	38.4513	1535.14	2013.41
44426.7	88.8195	34.9105	1390.57	2024.8
44426.7	88.2897	30.0961	1205.99	2621.23
44426.7	88.5627	30.0596	1200.82	1927.35
44426.7	88.4882	29.4301	1176.66	1500.97
44426.7	88.5841	28.4783	1137.37	2738.26
44426.7	88.2298	28.7843	1154.21	1306.32
44426.7	88.8854	31.9407	1271.33	1026.52
44426.7	88.5277	32.8597	1313.19	994.818
44426.7	88.773	32.6769	1302.28	2210.46
44426.7	88.6401	32.2856	1288.62	2077.76
44426.7	88.8059	32.5026	1294.86	2041.25
44426.7	88.4505	30.8279	1233.07	2103.05
44426.7	88.0989	29.804	1196.87	1600.41
44426.7	88.6923	31.5634	1259.05	2095.56
44426.7	88.6469	31.7592	1267.51	1642.16
44426.7	88.1383	31.0894	1247.94	1446.19
44426.7	88.6539	32.633	1302.28	1085.98
44426.7	88.3782	32.6436	1306.77	1550.08
44426.7	89.0202	35.7199	1419.6	1400.95
44426.7	88.4655	34.2171	1368.4	1477.09
44426.7	88.4386	34.5546	1382.32	1050.96
44426.7	88.8904	37.062	1475.09	1469.98
44426.7	88.1957	35.046	1405.84	1269.62
44426.7	88.4887	36.4264	1456.38	1841.86
44426.7	88.5763	37.19	1485.43	493.866
44426.7	88.2282	37.2667	1494.37	2722.76
44426.7	88.5382	37.9721	1517.32	2024.24
44426.7	88.7058	38.6125	1540	1536.68
44426.7	88.5646	40.3536	1612.01	2906.42
44426.7	89.0071	42.2412	1679.02	2593.26
44426.7	88.1639	40.0832	1608.48	2191.96
44426.7	88.3307	41.2241	1651.14	2407.56
44426.7	89.083	42.2898	1679.52	1101.8
44426.7	88.3162	38.232	1531.55	2626.9
44426.7	88.8888	38.5334	1533.68	3060.93
44426.7	88.7979	36.2783	1445.4	2567.64
44426.7	89.0755	38.4428	1526.87	3100.35
44426.7	88.5684	37.7591	1508.3	1507.09
44426.7	89.1178	39.8723	1582.89	2642.38
44426.7	89.0685	37.2613	1480.06	2658.64
44426.7	88.8973	36.456	1450.86	1126.84
44426.7	88.5103	33.9768	1358.1	755.144
44426.7	88.6928	34.817	1388.82	2196.41
44426.7	88.6677	34.3249	1369.58	2531.55
44426.7	88.489	33.713	1347.89	2054.61
44426.7	89.2176	36.2409	1437.12	1630.53
44426.7	88.6871	34.178	1363.43	993.276
44426.7	88.6469	34.9664	1395.51	2326.16
44426.7	88.1619	32.8689	1319.01	1657.54
44426.7	88.5303	33.6867	1346.21	1336.91
44426.7	88.603	35.5842	1420.87	1492.24
44426.7	88.5518	36.9707	1477.08	1733.57
44426.7	88.9736	38.0963	1514.84	3143.89
44426.7	88.5687	37.1125	1482.47	1843.45
44426.7	89.0553	38.5021	1529.57	1429.84
44426.7	88.3684	36.7792	1472.48	2087.04
44426.7	88.2654	34.8373	1396.36	2848.25
44426.7	88.9922	37.3028	1482.98	2068.27
44426.7	88.7605	36.5374	1456.34	2243.92
44426.7	89.3608	37.6109	1489.06	2240.51
44426.7	88.7721	36.8718	1469.48	1789.9
44426.7	89.0651	36.3843	1445.28	1710.14
44426.7	88.4678	34.8832	1395	1648.1
44426.7	88.4408	34.6522	1386.19	1610.81
44426.7	88.6148	35.506	1417.56	2380.22
44426.7	88.5912	36.5631	1460.15	2082.78
44426.7	88.8048	39.2198	1562.48	3028.84
44426.7	89.055	40.4665	1607.61	2441.77
44426.7	88.5772	45.945	1835.11	4115.25
44426.7	88.2502	47.8416	1917.94	2138.55
44426.7	88.3874	50.986	2040.82	1730.95
44426.7	88.844	52.4436	2088.38	3216.7
44426.7	88.5539	49.0598	1960.03	2972.57
44426.7	88.9093	46.1362	1835.86	2783.24
44426.7	88.6145	45.0615	1799.06	3019.22
44426.7	88.7428	45.9181	1830.61	2097.7
44426.7	88.636	44.7707	1787.01	2604.98
44426.7	88.6885	41.868	1670.17	1842.57
44426.7	88.705	39.788	1586.9	2429.69
44426.7	89.3351	40.0201	1584.9	2180.27
44426.7	88.8293	37.7956	1505.33	1700.77
44426.7	88.5094	34.9977	1398.93	2129.5
44426.7	89.0576	37.2337	1479.14	1993.92
44426.7	88.7028	36.2931	1447.54	1512.99
44426.7	88.7834	36.6123	1458.95	583.617
44426.7	88.9652	41.715	1658.89	2818.66
44426.7	88.8477	43.385	1727.58	3275.34
44426.7	89.219	42.657	1691.52	2046.83
44426.7	88.8835	42.1734	1678.66	2032.79
44426.7	89.4488	42.4964	1680.82	3343.28
44426.7	89.0566	40.7494	1618.82	1735.14
44426.7	89.0503	40.2096	1597.49	2367.61
44426.7	88.5817	39.5284	1578.74	1685.58
44426.7	88.8913	39.8429	1585.76	2498.16
44426.7	89.1266	34.5729	1372.38	2746.31
44426.7	88.8605	34.7621	1384.02	2060.86
44426.7	88.7437	35.1044	1399.49	2908.42
44426.7	88.8511	37.4836	1492.53	2787.12
44426.7	89.2345	38.0315	1507.84	1589.16
44426.7	88.7231	37.471	1494.18	3812.55
44426.7	88.6602	39.4481	1574.14	2191.8
44426.7	89.0266	41.3519	1643.31	1678.49
44426.7	88.5824	42.0792	1680.6	2378.33
44426.7	88.7763	44.4858	1772.84	1045.54
44426.7	88.552	43.8623	1752.42	3511
44426.7	88.7346	42.7907	1706.09	1873.5
44426.7	88.9975	43.8243	1742.14	2307.63
44426.7	88.8237	42.9316	1709.99	1852.27
44426.7	88.9027	41.4612	1649.96	2520.65
44426.7	89.1321	44.109	1750.8	2403.46
44426.7	88.9886	43.8596	1743.71	2910.57
44426.7	89.2472	44.6866	1771.45	2373.92
44426.7	88.9865	42.4468	1687.59	2228.04
44426.7	88.4425	40.0841	1603.45	2722.12
44426.7	88.8544	40.249	1602.58	2112.48
44426.7	88.8509	38.7022	1541.06	1147.13
44426.7	88.7695	40.1754	1601.18	2538.14
44426.7	89.1905	40.6125	1610.97	747.653
44426.7	89.0534	39.185	1556.73	1605.55
44426.7	88.7936	39.1177	1558.6	1733.04
44426.7	88.7948	39.9954	1593.56	1217.25
44426.7	88.828	39.2103	1561.69	1374.18
44426.7	89.095	37.7012	1497.09	1633.19
44426.7	89.0855	35.8697	1424.51	2650.07
44426.7	88.8844	38.18	1519.69	2627.48
44426.7	88.7367	38.6526	1541.06	3128.51
44426.7	88.9642	39.7294	1579.95	2278.94
44426.7	88.9989	40.1482	1595.98	2618.61
44426.7	88.7781	38.9372	1551.69	2593.39
44426.7	88.6578	38.281	1527.6	2743.48
44426.7	88.5995	38.209	1525.73	1422.9
44426.7	88.9621	40.5718	1613.48	2026.35
44426.7	88.8045	40.3344	1606.89	1415.15
44426.7	88.6438	39.7284	1585.61	1898.38
44426.7	88.7722	39.9233	1591.09	2122.38
44426.7	89.2249	40.8059	1618.01	2235.31
44426.7	88.6285	39.42	1573.58	1872.72
44426.7	88.8087	40.8308	1626.58	1810.04
44426.7	88.4251	39.442	1578.08	1737.16
44426.7	88.7539	39.7954	1586.32	2548.14
44426.7	88.2963	38.0388	1524.15	2875.13
44426.7	88.7811	40.5571	1616.19	2723.11
44426.7	88.4798	38.8474	1553.33	1235.72
44426.7	89.1323	41.0452	1629.19	1853.7
44426.7	88.7419	40.5772	1617.7	2497.26
44426.7	88.5472	41.3409	1651.77	1976.98
44426.7	88.4569	40.1056	1604.05	3001.92
44426.7	88.2672	38.8806	1558.4	2920.64
44426.7	88.499	39.1834	1566.42	2023.37
44426.7	88.7109	39.931	1592.49	2679.11
44426.7	89.0812	40.4483	1606.42	2229.71
44426.7	88.5337	39.33	1571.66	2219.86
44426.7	88.7256	39.4972	1574.93	2423.3
44426.7	88.8321	40.4021	1609.08	2497.63
44426.7	89.1095	41.2873	1639.22	2898.95
44426.7	88.8998	41.2804	1642.81	1793.57
44426.7	88.3561	41.5445	1663.5	2516.93
44426.7	88.8089	51.0664	2034.34	2066.63
44426.7	89.1124	51.9682	2063.22	3043.49
44426.7	88.9575	46.4246	1846.33	1879.07
44426.7	89.0027	39.3111	1562.63	2534.67
44426.7	88.7165	37.0286	1476.65	1580.05
44426.7	89.1686	41.8178	1659.18	3575.79
44426.7	88.6956	38.7329	1544.98	2179.07
44426.7	88.8942	40.984	1631.12	1937.34
44426.7	88.8546	46.1455	1837.36	1564.81
44426.7	88.9575	47.2419	1878.84	2188.37
44426.7	88.7723	46.9007	1869.16	2355.75
44426.7	89.0716	47.5949	1890.45	2454.44
44426.7	88.95	47.5739	1892.2	4171.1
[truncated: 888 more rows]

## Sheet: Ground Site 3
Time - Excel, CST [days]	Methane Volume Fraction [%]	VentX Methane Mass Flow [kg/h]	VentX Flow Rate [m3/day]	Ultrasonic Flow Rate [m3/day]
44427.4	86.2798	36.0135	1476.73	1518.09
44427.4	86.3752	35.5613	1456.58	1532.81
44427.4	86.5612	36.4242	1488.72	1574.2
44427.4	86.4682	36.3273	1486.35	1509.43
44427.4	86.8193	37.7884	1539.88	1391.67
44427.4	87.1851	39.3427	1596.49	1591.08
44427.4	86.7747	37.4586	1527.22	1591.58
44427.4	86.8962	37.7521	1537.04	1626.13
44427.4	86.6803	37.6802	1537.93	1598.92
44427.4	86.602	37.0058	1511.77	1596.56
44427.4	87.6331	40.4944	1634.83	1722.4
44427.4	87.1925	38.6075	1566.52	1686.04
44427.4	87.338	39.9313	1617.54	1646.4
44427.4	87.3531	39.872	1614.86	1666.4
44427.4	87.2891	39.5839	1604.36	1687.28
44427.4	86.993	38.8415	1579.64	1667.3
44427.4	86.945	37.5987	1529.94	1593.46
44427.4	86.8423	37.9181	1544.76	1665.32
44427.4	87.3442	39.9184	1616.9	1655.55
44427.4	87.5765	40.9819	1655.58	1707.24
44427.4	87.1208	38.9705	1582.56	1659.3
44427.4	87.2376	39.2504	1591.79	1680.43
44427.4	87.4513	40.3861	1633.84	1682.94
44427.4	87.2943	39.6707	1607.79	1664.36
44427.4	87.0302	38.9021	1581.42	1600.21
44427.4	87.0737	38.8286	1577.64	1664.98
44427.4	87.2744	39.472	1600.1	1600.41
44427.4	87.4045	40.0721	1622.01	1596.99
44427.4	87.4687	39.9526	1615.99	1684.68
44427.4	87.2259	38.7594	1572.08	1699.9
44427.4	87.708	41.4254	1670.98	1431.8
44427.4	87.2474	39.7584	1612.21	1569.97
44427.4	86.8706	38.2459	1557.6	1602.87
44427.4	86.9775	38.6219	1570.98	1562.03
44427.4	87.2709	39.7795	1612.63	1676.64
44427.4	87.227	39.2343	1591.33	1676.86
44427.4	87.19	39.4315	1600.01	1659.39
44427.4	87.3842	40.1155	1624.14	1589.35
44427.4	87.7183	40.7574	1643.84	1761.08
44427.4	87.4436	39.9926	1618.07	1702.94
44427.4	87.8683	40.9173	1647.48	1762
44427.4	86.8959	37.7814	1538.24	1658.65
44427.4	87.2187	39.4973	1602.15	1677.6
44427.4	87.3368	39.7707	1611.06	1708.01
44427.4	87.7743	42.0254	1693.9	1775.79
44427.4	87.4944	40.3474	1631.47	1756.37
44427.4	87.3685	40.2341	1629.24	1711.04
44427.4	87.4377	39.8281	1611.52	1747.37
44427.4	87.3891	40.0109	1619.82	1690.67
44427.4	87.1315	39.0112	1584.01	1664.64
44427.4	87.2314	39.6581	1608.44	1661.87
44427.4	87.214	39.5492	1604.34	1641.78
44427.4	87.6608	41.3732	1669.78	1751.29
44427.4	87.0278	38.4879	1564.63	1663.49
44427.4	87.1015	39.0843	1587.53	1703.24
44427.4	87.3782	39.5885	1602.91	1706.43
44427.4	87.2731	39.5343	1602.65	1682.47
44427.4	87.4237	40.1286	1623.94	1733.78
44427.4	87.4337	40.2378	1628.17	1734.27
44427.4	87.6613	41.2506	1664.82	1739.46
44427.4	87.3987	39.8949	1614.94	1690.4
44427.4	87.4811	40.3789	1632.99	1706.44
44427.4	87.6197	40.5264	1636.37	1667.14
44427.4	87.1781	38.9408	1580.31	1650.81
44427.4	87.4311	40.5866	1642.33	1723.82
44427.4	87.5739	40.1769	1623.11	1744.44
44427.4	87.3655	39.47	1598.35	1681.9
44427.4	87.6779	40.9705	1653.2	1610.23
44427.4	87.3912	39.2916	1590.66	1611.36
44427.4	87.6914	40.6863	1641.48	1689.97
44427.4	87.6476	40.3447	1628.51	1758.23
44427.4	87.4249	39.5198	1599.28	1688.97
44427.4	87.2255	39.0344	1583.25	1668.79
44427.4	87.7083	40.9005	1649.8	1720.98
44427.4	87.5787	40.053	1618.01	1703.11
44427.4	87.9799	41.1516	1654.81	1765.06
44427.4	87.9339	41.2597	1660.02	1772.02
44427.4	87.8138	40.8289	1644.94	1617.58
44427.4	87.5486	39.8165	1609.01	1685.48
44427.4	87.5324	39.8693	1611.44	1582.86
44427.4	87.589	40.1947	1623.54	1682.98
44427.4	87.1004	38.5114	1564.28	1609.77
44427.4	87.9937	41.6435	1674.33	1787.93
44427.4	87.6196	40.3822	1630.55	1719.36
44427.4	87.319	38.5733	1562.87	1584.69
44427.4	87.7197	40.6086	1637.82	1641.1
44427.4	87.6894	40.44	1631.58	1699.96
44427.4	87.684	40.68	1641.36	1709.2
44427.4	87.2907	39.0374	1582.18	1686.5
44427.4	87.3984	39.9197	1615.95	1685.25
44427.4	87.2187	39.0356	1583.42	1602.75
44427.4	87.3438	39.319	1592.63	1526.03
44427.4	87.2888	39.2023	1588.9	1589.4
44427.4	87.5558	40.9154	1653.28	1525.84
44427.4	87.2616	39.2106	1589.74	1568.69
44427.4	87.2811	38.9378	1578.32	1545.04
44427.4	88.013	41.6704	1675.04	1783.27
44427.4	87.7223	40.5807	1636.64	1728.63
44427.4	87.3717	39.8638	1614.18	1697.94
44427.4	87.6037	40.6089	1640	1733.19
44427.4	87.4795	40.084	1621.1	1728.67
44427.4	87.4834	39.9996	1617.61	1592.3
44427.4	86.8676	37.7889	1539.05	1650.4
44427.4	87.6049	39.9577	1613.68	1700.1
44427.4	87.1948	38.7376	1571.76	1646.89
44427.4	87.1059	39.0061	1584.27	1545.94
44427.4	87.4326	40.107	1622.9	1593.45
44427.4	87.4483	40.6276	1643.67	1688.38
44427.4	87.4554	40.4961	1638.22	1747.19
44427.4	87.691	41.2195	1663	1755.84
44427.4	87.3344	39.945	1618.16	1665.1
44427.4	87.5748	40.3393	1629.65	1634.31
44427.4	86.9178	38.0534	1548.92	1379.09
44427.4	87.3749	40.2107	1628.17	1736.44
44427.4	87.4677	40.3718	1632.96	1709.38
44427.4	87.0583	39.3233	1598.03	1673.71
44427.4	87.4325	40.6548	1645.07	1718.99
44427.4	87.8359	42.2886	1703.32	1705.23
44427.4	87.3032	39.8795	1616.08	1695.58
44427.4	87.7754	41.6401	1678.35	1740.99
44427.4	87.2469	40.2442	1631.92	1671.61
44427.4	87.4504	40.2425	1628.05	1698.68
44427.4	87.0873	39.4706	1603.48	1652.75
44427.4	87.7797	41.6018	1676.73	1768.37
44427.4	87.6962	41.2122	1662.61	1785.09
44427.4	87.0212	38.9602	1583.95	1665.06
44427.4	87.3427	40.0106	1620.67	1709.9
44427.4	87.3955	40.0617	1621.76	1712.18
44427.4	87.4592	40.4877	1637.81	1728.92
44427.4	87.2096	39.6694	1609.3	1596.79
44427.4	87.4957	40.901	1653.83	1687.09
44427.4	87.0134	38.9727	1584.6	1591.41
44427.4	87.1463	39.8795	1619	1700.36
44427.4	87.5789	41.4631	1674.97	1756.52
44427.4	87.6583	41.518	1675.67	1692.09
44427.4	87.3373	40.608	1644.96	1644.49
44427.4	87.7062	41.5314	1675.29	1781.82
44427.4	87.104	39.3397	1597.86	1667.99
44427.4	87.8005	41.6427	1677.98	1652.75
44427.4	87.2689	40.0457	1623.46	1714.9
44427.4	87.5767	40.7582	1646.54	1724.46
44427.4	87.3821	40.8166	1652.57	1736.33
44427.4	87.3947	40.4098	1635.86	1720.68
44427.4	87.813	41.7115	1680.52	1778.16
44427.4	87.815	42.5362	1713.7	1774.28
44427.4	88.0082	42.7564	1718.79	1820.88
44427.4	87.5164	41.3968	1673.49	1775.17
44427.4	87.7357	41.6033	1677.63	1700.56
44427.4	87.446	40.3143	1631.04	1562.91
44427.4	87.0869	39.0978	1588.34	1608.99
44427.4	87.0129	39.1097	1590.18	1649.66
44427.4	88.018	42.7668	1719.02	1756.08
44427.4	87.0027	39.1596	1592.39	1668.04
44427.4	87.2925	39.922	1618	1707.35
44427.4	87.0445	39.366	1600.02	1698.23
44427.4	87.7356	41.94	1691.21	1794.45
44427.4	87.5396	41.2092	1665.46	1716.95
44427.4	87.7221	41.8047	1686.01	1629.17
44427.4	87.7148	41.7744	1684.93	1644.8
44427.4	88.0142	42.728	1717.53	1806.38
44427.4	87.8347	42.2395	1701.36	1777.23
44427.4	87.4977	40.3059	1629.73	1754.8
44427.4	87.1644	39.6292	1608.5	1670.78
44427.4	87.4355	40.3303	1631.88	1577.59
44427.4	87.2591	39.5433	1603.27	1676.04
44427.4	87.4492	40.5187	1639.25	1731.9
44427.4	87.9407	42.3196	1702.53	1805.4
44427.4	87.3074	39.704	1608.9	1680.2
44427.4	87.8062	41.8312	1685.47	1713.9
44427.4	87.6007	41.1082	1660.22	1738.02
44427.4	87.4293	40.2857	1630.19	1724.58
44427.4	87.4079	40.5704	1642.11	1737.47
44427.4	87.2436	39.6894	1609.48	1690.81
44427.4	87.7871	41.4813	1671.73	1695.76
44427.4	87.7447	41.3128	1665.74	1768.13
44427.4	87.6396	41.3079	1667.54	1720.08
44427.4	87.5846	40.8789	1651.26	1759.82
44427.4	87.0515	38.7643	1575.43	1555.89
44427.4	87.8556	41.9616	1689.77	1762.35
44427.4	87.5778	41.0382	1657.82	1749.77
44427.4	87.8066	41.7213	1681.03	1770.88
44427.4	87.6152	40.8136	1648.05	1729.12
44427.4	87.7716	41.1871	1660.17	1744.25
44427.4	87.7358	41.4939	1673.22	1738.76
44427.4	87.6574	41.2132	1663.38	1710.01
44427.4	87.5344	40.6163	1641.6	1725.83
44427.4	88.0371	42.0128	1688.34	1810.54
44427.4	87.2643	39.6778	1608.63	1692.33
44427.4	87.3939	40.2504	1629.42	1724.12
44427.4	87.6215	40.9694	1654.22	1756.12
44427.4	87.7358	42.178	1700.8	1793.54
44427.4	87.5157	41.0586	1659.83	1738.76
44427.4	87.3248	39.821	1613.32	1716.42
44427.4	87.5681	40.9546	1654.63	1721.41
44427.4	87.7742	41.3374	1666.17	1753.76
44427.4	87.814	41.6414	1677.67	1796.24
44427.4	87.6055	41.6689	1682.77	1588.92
44427.4	87.6542	41.3507	1668.99	1758.85
44427.4	87.5736	41.207	1664.72	1769
44427.4	87.8273	42.0397	1693.46	1654.42
44427.4	87.703	41.7169	1682.84	1729.5
44427.4	87.6533	41.3479	1668.9	1731.16
44427.4	87.4569	40.5224	1639.25	1626.67
44427.4	87.6755	41.1305	1659.7	1698.21
44427.4	87.3091	40.3669	1635.73	1648.2
44427.4	87.4988	40.7578	1647.99	1757.63
44427.4	87.6693	41.5322	1676.03	1762.71
44427.4	87.9935	42.7076	1717.11	1760.67
44427.4	87.8054	41.9694	1691.05	1737.44
44427.4	86.9412	38.4442	1564.41	1703.67
44427.4	88.0086	42.5123	1708.97	1698.97
44427.4	87.4553	40.8577	1652.85	1673.07
44427.4	87.9116	42.0321	1691.53	1785.14
44427.4	87.5255	41.1267	1662.39	1771.16
44427.4	87.8035	42.2016	1700.44	1793.25
44427.4	87.6935	42.2388	1704.07	1674.59
44427.4	87.2205	40.0957	1626.39	1697.43
44427.4	88.2614	43.464	1742.22	1847.19
44427.4	87.8274	42.4731	1710.92	1834.51
44427.4	87.5708	41.139	1662.03	1756.78
44427.4	87.8049	42.1523	1698.43	1790.42
44427.4	87.0734	39.3966	1600.73	1713.92
44427.4	87.6295	41.7242	1684.55	1782.81
44427.4	87.5274	41.4291	1674.58	1769.02
44427.4	87.7857	42.2736	1703.69	1779.62
44427.4	87.5795	41.1074	1660.59	1790.96
44427.4	87.6287	40.9296	1652.48	1779.61
44427.4	87.9551	42.7276	1718.67	1837.37
44427.4	87.7169	41.794	1685.68	1674.26
44427.4	87.6998	41.8724	1689.17	1758.52
44427.4	87.2877	40.6945	1649.4	1579.16
44427.4	88.1075	43.7778	1757.86	1679.06
44427.4	87.7034	41.5273	1675.18	1729.54
44427.4	87.9431	42.815	1722.42	1798.94
44427.4	87.3351	40.5966	1644.55	1597.19
44427.4	88.0222	42.5141	1708.78	1791.73
44427.4	87.168	39.7869	1614.83	1728.07
44427.4	87.5019	41.2452	1667.63	1756.74
44427.4	87.6369	41.357	1669.58	1787.34
44427.4	88.0366	43.2499	1738.07	1844.92
44427.4	87.8517	42.4187	1708.25	1800.02
44427.4	87.6217	41.8468	1689.64	1784.69
44427.4	87.1883	39.9485	1621.01	1658.33
44427.4	87.133	40.2646	1634.88	1704.91
44427.4	87.7958	42.5372	1714.11	1776.11
44427.4	87.3251	40.203	1628.79	1605.39
44427.4	87.7175	42.6465	1720.05	1762.58
44427.4	87.3693	40.9354	1657.62	1757.14
44427.4	87.835	42.4239	1708.79	1776.92
44427.4	87.9896	43.0654	1731.58	1710.44
44427.4	87.4091	41.1896	1667.16	1735.41
44427.4	87.8002	42.4384	1710.05	1736.96
44427.4	88.0188	42.9647	1726.95	1792.31
44427.4	87.6444	41.9938	1695.14	1529.5
44427.4	87.548	41.5277	1678.17	1724.81
44427.4	87.9746	42.8898	1724.81	1817.34
44427.4	88.0739	43.4465	1745.23	1793.82
44427.4	87.5446	41.7949	1689.04	1768.95
44427.4	87.9089	43.0381	1732.07	1858.73
44427.4	87.8981	43.0713	1733.62	1791.98
44427.4	87.5967	40.9952	1655.73	1747.25
44427.4	87.6506	41.9975	1695.17	1784.64
44427.4	87.661	42.5763	1718.33	1810.57
44427.4	87.3684	40.7178	1648.83	1585.45
44427.4	88.1391	44.0158	1766.79	1831.47
44427.4	87.6343	41.7814	1686.76	1667.43
44427.4	87.2687	40.309	1634.14	1551.95
44427.4	87.2876	40.3879	1636.98	1604.08
44427.4	87.9814	42.7779	1720.18	1875.15
44427.4	87.3443	40.4477	1638.34	1588.8
44427.4	87.5006	41.6814	1685.29	1744.8
44427.4	87.4928	41.5018	1678.18	1803.56
44427.4	88.0892	43.291	1738.68	1746.67
44427.4	87.1779	40.3141	1636.04	1731.79
44427.4	88.0198	43.7486	1758.44	1837.4
44427.4	87.6352	42.0126	1696.08	1637.07
44427.4	87.418	41.0437	1661.08	1728.09
44427.4	87.9632	43.0507	1731.51	1824.75
44427.4	87.2252	40.3871	1638.12	1762.96
44427.4	87.7993	42.2676	1703.18	1807.29
44427.4	87.5053	41.3517	1671.88	1746.52
44427.4	87.8262	42.6494	1718.04	1835.92
44427.4	87.6057	41.5399	1677.56	1806.32
44427.4	87.3667	41.1134	1664.88	1786.9
44427.4	87.3293	40.6694	1647.6	1753.17
44427.4	87.4659	41.3375	1672.06	1785.4
44427.4	87.9428	42.8918	1725.51	1843.68
44427.4	87.5826	41.9388	1694.12	1492.51
44427.4	87.5407	41.3349	1670.52	1647.62
44427.4	87.0681	39.8511	1619.3	1734.3
44427.4	87.5907	41.6623	1682.79	1796.63
44427.4	87.6778	42.4069	1711.16	1775.95
44427.4	87.8854	43.0784	1734.15	1826.53
44427.4	87.4392	41.664	1685.77	1778.07
44427.4	87.6652	42.3767	1710.19	1702.64
44427.4	87.3763	41.3094	1672.63	1740.87
44427.4	87.848	42.7135	1720.2	1849.05
44427.4	87.843	42.7957	1723.61	1877.9
44427.4	88.0895	43.8001	1759.12	1886.07
44427.4	87.682	42.6475	1720.79	1796.91
44427.4	87.564	42.4188	1713.87	1830.21
44427.4	87.7479	42.9941	1733.47	1865.25
44427.4	87.1524	40.6152	1648.75	1768.13
44427.4	87.331	41.2847	1672.5	1818.19
44427.4	87.3434	41.6881	1688.6	1742.67
44427.4	88.018	43.8923	1764.26	1872.84
44427.4	87.6819	42.6593	1721.27	1854.15
44427.4	87.9277	43.2142	1738.78	1864.48
44427.4	87.7111	42.6077	1718.61	1824.88
44427.4	87.9326	44.0282	1771.44	1825.14
44427.4	88.0095	43.9236	1765.69	1707.8
44427.4	87.6943	42.8115	1727.16	1660.68
44427.4	87.9956	44.6342	1794.53	1848.97
44427.4	87.7766	44.3632	1788.09	1879.44
44427.4	87.7898	43.4431	1750.74	1816.79
44427.4	87.2939	42.0122	1702.69	1653.19
44427.4	87.603	42.9865	1736.03	1669.56
44427.4	87.698	42.7538	1724.77	1764.1
44427.4	87.3296	42.1867	1709.07	1792
44427.4	87.5454	42.8033	1729.77	1831.97
44427.4	87.7343	43.4898	1753.73	1829.43
44427.4	87.6222	43.1602	1742.67	1827.31
44427.4	87.7979	43.6774	1760.02	1858.09
44427.4	87.3725	42.4805	1720.12	1801.13
44427.4	87.5685	43.1475	1743.22	1822.74
44427.4	87.6937	43.5992	1758.96	1868.83
44427.4	87.4605	42.4534	1717.3	1825.76
44427.4	87.3488	42.605	1725.63	1655.66
44427.4	87.2482	41.5369	1684.31	1749.56
44427.4	87.3511	41.9314	1698.3	1805.34
44427.4	87.5496	42.1883	1704.84	1810.19
44427.4	87.4731	42.1918	1706.47	1767.58
44427.4	88.2915	45.1707	1810.02	1785.42
44427.4	87.8083	43.7394	1762.31	1780.13
44427.4	87.8408	44.1836	1779.55	1810.26
44427.4	87.8834	43.7853	1762.65	1879.31
44427.4	87.5177	42.6494	1724.1	1809.95
44427.4	87.2526	42.1715	1709.96	1782.86
44427.4	87.5008	42.5152	1719	1841.94
44427.4	87.8734	43.7055	1759.64	1736.55
44427.4	87.7703	44.4855	1793.14	1854.21
44427.4	87.621	43.3263	1749.4	1850.51
44427.4	87.4283	42.9459	1737.86	1651.7
44427.4	87.3575	42.2809	1712.33	1802.81
44427.4	87.5516	42.5162	1718.05	1874.04
44427.4	88.0652	45.7512	1837.99	1911.22
44427.4	87.0817	40.8853	1661.06	1771.27
44427.4	87.4444	42.7955	1731.45	1814.59
44427.4	87.5608	43.2097	1745.89	1848.94
44427.4	87.5425	43.4943	1757.75	1838.8
44427.4	87.85	44.0529	1774.1	1837.86
44427.4	88.1349	45.4066	1822.7	1921.34
44427.4	87.5112	43.3154	1751.15	1874.91
44427.4	87.4842	42.729	1727.98	1785.64
44427.4	87.2295	41.9674	1702.13	1802.23
44427.4	87.7128	44.0195	1775.53	1881.16
44427.4	88.0325	45.3838	1823.91	1919.73
44427.4	87.3327	41.4611	1679.61	1842.06
44427.4	87.8666	44.3763	1786.78	1902.36
44427.4	87.7598	43.7136	1762.24	1864.12
44427.4	87.4567	42.8747	1734.41	1846
44427.4	88.1127	45.2683	1817.61	1831.92
44427.4	87.2355	42.4438	1721.33	1761.26
44427.4	87.6979	44.3052	1787.35	1563.16
44427.4	87.6688	44.3576	1790.06	1733.8
44427.4	87.9399	44.8919	1806.04	1885.41
44427.4	87.8813	44.8668	1806.23	1854.95
44427.4	87.47	42.8346	1732.53	1830.6
44427.4	87.7937	44.0541	1775.28	1893.93
44427.4	87.4951	43.0025	1738.82	1808.3
44427.4	88.2339	45.849	1838.39	1939.86
44427.4	87.847	44.2633	1782.63	1885.35
44427.4	87.608	43.7345	1766.14	1783.42
44427.4	87.7112	44.2908	1786.5	1819.96
44427.4	87.5112	43.4983	1758.54	1871.27
44427.4	88.0422	44.5473	1790.09	1898.56
44427.4	87.6134	43.5918	1760.27	1733.11
44427.4	87.5374	43.4582	1756.4	1829.73
44427.4	87.5538	43.489	1757.31	1840.94
44427.4	87.917	45.1747	1817.89	1932.73
44427.4	86.9245	41.1173	1673.5	1642.35
44427.4	87.4961	43.1838	1746.13	1859.02
44427.4	87.3258	42.6882	1729.46	1834.58
44427.4	88.0452	45.1102	1812.65	1757.13
44427.4	87.4386	42.1393	1705.02	1764.42
44427.4	87.7441	44.0921	1777.82	1862.17
44427.4	87.3475	42.2197	1710.05	1812.05
44427.4	87.7088	43.6279	1759.81	1769.68
44427.4	87.6834	43.828	1768.39	1816.2
44427.4	87.6398	43.6906	1763.73	1673.75
44427.4	87.7228	43.5584	1756.72	1729.88
44427.4	87.3418	41.9392	1698.8	1770.7
44427.4	87.5001	43.0377	1740.14	1812.56
44427.4	87.4667	42.2348	1708.33	1751.6
44427.4	87.9986	45.0145	1809.76	1761.59
44427.4	88.1194	45.2963	1818.6	1849.32
44427.4	88.1871	44.5073	1785.55	1870.37
44427.4	87.6573	42.7074	1723.69	1814.95
44427.4	87.9292	43.4894	1749.83	1839.07
44427.4	87.9373	43.8394	1763.75	1837.65
44427.4	87.879	43.7436	1761.06	1719.29
44427.4	87.8598	43.6837	1759.03	1823.81
44427.4	87.8014	43.9014	1768.98	1689.41
44427.4	88.4966	47.0036	1879.1	1897.97
44427.4	87.7094	43.5704	1757.48	1827.12
44427.4	87.3783	42.5064	1721.06	1609.47
44427.4	87.8177	43.507	1752.76	1706.36
44427.4	87.9326	44.0278	1771.42	1815.71
44427.4	87.4872	42.9511	1736.9	1789.44
44427.4	87.5628	42.6485	1723.17	1805.32
44427.4	87.5457	42.7199	1726.4	1768.57
44427.4	87.7438	43.101	1737.86	1657.76
44427.4	88.1605	44.793	1797.55	1850.58
44427.4	87.6346	43.4054	1752.32	1796.28
44427.4	87.6864	43.3868	1750.53	1820.83
44427.4	88.0318	44.0498	1770.31	1854.84
44427.4	87.4886	42.2677	1709.24	1780.01
44427.4	87.8148	43.5596	1754.93	1856.73
44427.4	87.7748	43.7439	1763.16	1829.79
44427.4	87.875	44.4976	1791.5	1665.45
44427.4	87.9329	43.5753	1753.21	1769.35
44427.4	88.2672	45.2337	1813.04	1870.37
44427.4	87.9416	44.1645	1776.74	1717.62
44427.4	88.1181	44.3996	1782.62	1751.39
44427.4	88.181	44.5375	1786.88	1887.8
44427.4	88.1142	44.355	1780.91	1702.53
44427.4	87.9056	44.0899	1774.47	1833.68
44427.4	88.2691	44.7271	1792.7	1858.89
44427.4	88.067	43.9656	1766.22	1845.03
44427.4	87.8544	43.7013	1759.85	1810.98
44427.4	87.4576	41.4938	1678.54	1652.98
44427.4	87.9628	43.4227	1746.48	1801.63
44427.4	87.7097	43.343	1748.3	1801.37
44427.4	87.771	43.5317	1754.69	1790.41
44427.4	88.0467	44.2658	1778.69	1798.37
44427.4	88.052	44.2598	1778.34	1713.78
44427.4	88.0736	44.7805	1798.82	1812.92
44427.4	87.6906	42.7005	1722.76	1786.35
44427.4	88.2944	45.4579	1821.46	1898.64
44427.4	87.8509	43.3706	1746.6	1849.61
44427.4	87.9241	43.8337	1763.78	1839.2
44427.4	87.6332	42.8619	1730.4	1784.33
44427.4	87.8542	43.4392	1749.3	1842.53
44427.4	88.0915	44.3859	1782.61	1836.65
44427.4	87.6944	43.3177	1747.58	1800.02
44427.4	87.6037	43.0184	1737.31	1796.4
44427.4	87.9916	43.7146	1757.64	1750.22
44427.4	87.9009	43.8354	1764.32	1824.41
44427.4	87.4298	42.0895	1703.17	1696.81
44427.4	87.6962	43.3163	1747.49	1796.25
44427.4	87.7045	43.0489	1736.54	1799.99
44427.4	87.4735	41.8954	1694.47	1780.05
44427.4	87.4287	42.3531	1713.86	1769.76
44427.4	87.8611	43.3877	1747.09	1787.7
44427.4	87.9781	43.6958	1757.15	1844.72
44427.4	87.7777	43.1431	1738.89	1725.74
44427.4	87.7169	42.5117	1714.63	1793.63
44427.4	87.3097	42.1942	1709.76	1765.93
44427.4	87.5947	42.5688	1719.32	1785.47
44427.4	88.3172	45.0816	1805.92	1891.23
44427.4	88.1347	44.5855	1789.75	1833.52
44427.4	87.488	42.2143	1707.09	1792.26
44427.4	87.6267	42.4967	1715.79	1667.49
44427.4	87.894	43.516	1751.6	1857.93
44427.4	87.8215	43.2418	1742	1793.95
44427.4	88.1807	44.9859	1804.88	1883.29
44427.4	87.8307	43.2446	1741.93	1867.41
44427.4	87.4558	42.5249	1720.28	1780.38
44427.4	87.7518	43.5621	1756.3	1662.55
44427.4	87.8225	43.5124	1752.88	1837.33
44427.4	87.7024	42.9659	1733.23	1799.45
44427.4	87.9323	43.7517	1760.32	1832.53
44427.4	87.6433	42.9961	1735.62	1745.97
44427.4	87.9321	43.5144	1750.77	1775.74
44427.4	87.6642	43.191	1743.08	1702.13
44427.4	88.5205	46.2102	1846.88	1930.28
44427.4	88.323	45.5586	1824.91	1918.03
44427.4	87.8076	43.5032	1752.81	1850.64
44427.4	87.6433	42.2843	1706.89	1791.81
44427.4	87.9944	43.6791	1756.16	1849.32
44427.4	87.5523	41.9191	1693.9	1790.4
44427.4	87.6415	42.2779	1706.67	1803.19
44427.4	87.5302	41.8332	1690.86	1755.19
44427.4	87.7162	42.9557	1732.55	1814.03
44427.4	88.1741	44.5259	1786.56	1901.36
44427.4	87.776	43.4179	1750	1821.52
44427.4	87.6494	42.5078	1715.79	1792.29
44427.4	88.3932	44.2602	1771.49	1926.43
44427.4	88.2148	43.8647	1759.21	1780.37
44427.4	88.1308	44.0939	1770.09	1823.29
44427.4	87.7255	42.4409	1711.6	1721.99
44427.4	87.6481	42.4143	1712.04	1661.5
44427.4	87.7683	42.4366	1710.6	1760.21
44427.4	88.0462	43.0989	1731.81	1823.24
44427.4	88.2436	45.0963	1808.02	1808.82
44427.4	87.6243	41.4718	1674.46	1775.9
44427.4	87.6518	42.2316	1704.6	1782.33
44427.4	87.9784	43.0456	1731	1828.6
44427.4	88.3216	45.0607	1804.99	1845.92
44427.4	87.8833	43.1335	1736.41	1653.58
44427.4	87.7585	42.4268	1710.39	1748.35
44427.4	88.4052	45.6293	1826.04	1784.95
44427.4	88.2102	44.4478	1782.69	1795.2
44427.4	87.8298	43.0329	1733.42	1791.58
44427.4	88.2064	44.3082	1777.17	1698.64
44427.4	87.9217	43.3669	1745.05	1804.08
44427.4	88.1877	44.0367	1766.65	1887.19
44427.4	87.9923	43.7127	1757.55	1844.68
44427.4	87.5575	41.8711	1691.87	1622.68
44427.4	87.4149	41.5207	1680.44	1700.89
44427.4	87.6999	42.2934	1706.15	1826.42
44427.4	87.6623	42.5414	1716.89	1829.1
44427.4	88.3697	45.4301	1818.8	1867.26
44427.4	87.8237	42.8398	1725.76	1805.67
44427.4	87.8871	43.1549	1737.2	1801.69
44427.4	87.7532	43.0145	1734.19	1729.89
44427.4	87.9111	43.2292	1739.71	1758.39
44427.4	88.1743	43.9512	1763.49	1832.52
44427.4	88.0744	44.3848	1782.91	1765.75
44427.4	88.0282	43.3745	1743.24	1797.23
44427.4	88.1102	43.8416	1760.38	1826.23
44427.4	88.2627	44.4429	1781.43	1856.12
44427.4	88.3594	44.557	1784.05	1850.4
44427.4	88.4196	45.0236	1801.51	1864.98
44427.4	87.8081	43.4021	1748.72	1640.85
44427.4	88.1976	44.2834	1776.35	1845.92
44427.4	88.3525	45.42	1818.75	1901.21
44427.4	88.1705	44.0503	1767.55	1829.23
44427.4	87.9328	43.5945	1753.98	1789.32
44427.4	87.9321	43.3139	1742.71	1836.35
44427.4	88.3624	45.2588	1812.09	1873.01
44427.4	88.6441	46.0613	1838.36	1863.75
44427.4	87.8249	42.3479	1705.92	1769.45
44427.4	87.7339	42.5075	1714.13	1758.39
44427.4	88.2713	45.2373	1813.1	1827.32
44427.4	87.9219	43.0968	1734.17	1804.86
44427.4	88.0153	43.9202	1765.43	1845.93
44427.4	87.4373	41.4183	1675.87	1743.83
44427.4	88.333	44.6043	1786.48	1829.62
44427.4	87.5779	42.3421	1710.5	1800.4
44427.4	88.2104	44.2744	1775.73	1838.12
44427.4	87.6217	42.2469	1705.8	1748.84
44427.4	88.2374	44.9224	1801.17	1855.75
44427.4	88.0804	44.0681	1770.07	1697.42
44427.4	88.2271	44.9216	1801.35	1833.32
44427.4	88.1435	43.9554	1764.28	1879.32
44427.4	88.3411	44.9212	1799.01	1899.99
44427.4	88.1653	44.3326	1778.98	1842.38
44427.4	87.9827	43.3685	1743.9	1808.49
44427.4	88.3659	44.7936	1793.4	1902.29
44427.4	87.616	42.2632	1706.57	1767.98
44427.4	88.2054	44.567	1787.57	1666
44427.4	88.1126	43.926	1763.71	1809.95
44427.4	88.2201	44.7511	1794.66	1678.83
44427.4	88.0004	44.4433	1786.76	1717.39
44427.4	88.2823	44.4857	1782.75	1873.77
44427.4	87.7505	42.8812	1728.87	1804.2
44427.4	88.0585	43.7237	1756.67	1818.81
44427.4	88.1814	44.5316	1786.64	1827
44427.4	87.9895	43.8612	1763.58	1795.57
44427.4	87.9873	43.5196	1749.89	1869.71
44427.4	87.9767	43.4275	1746.39	1839.98
44427.4	88.0871	43.4909	1746.75	1758.57
44427.4	87.9497	43.2955	1741.62	1797.84
44427.4	88.1978	44.556	1787.28	1878.58
44427.4	88.0263	43.2495	1738.26	1820.74
44427.4	87.9067	43.283	1741.97	1818.79
44427.4	88.5829	45.6565	1823.46	1913.81
44427.4	87.8668	43.1559	1737.64	1837.13
44427.4	88.4694	44.9639	1798.11	1880.75
44427.4	88.0087	44.1579	1775.12	1819.27
44427.4	88.0049	43.4571	1747.02	1837.44
44427.4	87.8224	42.6125	1716.63	1785.52
44427.4	87.9485	43.1991	1737.77	1842.61
44427.4	88.2721	44.5142	1784.11	1862.11
44427.4	88.021	44.1002	1772.55	1810.39
44427.4	87.9833	43.2448	1738.92	1855.54
44427.4	87.6951	42.4139	1711.11	1760.44
44427.4	88.1296	44.2489	1776.34	1537.63
44427.4	87.6571	42.9294	1732.66	1707.83
44427.4	88.2317	44.3726	1779.24	1884.22
44427.4	88.5775	45.947	1835.18	1939.83
44427.4	88.0421	43.7083	1756.38	1744.59
44427.4	87.9805	43.3196	1741.98	1784.96
44427.4	88.4229	45.0134	1801.03	1758.82
44427.4	88.1057	43.6105	1751.18	1777.46
44427.4	87.8255	43.1216	1737.08	1832.16
44427.4	88.0058	43.599	1752.71	1846.71
44427.4	88.0637	43.7564	1757.88	1795.54
44427.4	87.9687	43.5698	1752.27	1845.31
44427.4	88.1525	44.4086	1782.28	1855.91
44427.4	88.4236	45.0626	1802.99	1918.74
44427.4	88.2968	45.057	1805.35	1868.72
44427.4	88.2334	44.5707	1787.15	1717.95
44427.4	88.0925	43.8568	1761.34	1776.84
44427.4	88.0297	43.4465	1746.1	1739.99
44427.4	87.9789	43.3893	1744.81	1830.63
44427.4	87.7534	42.9414	1731.24	1760.05
44427.4	87.9762	43.3528	1743.4	1754.63
44427.4	88.6438	46.1333	1841.24	1899.41
44427.4	87.937	43.5879	1753.63	1805.57
44427.4	88.0644	44.3426	1781.42	1847.37
44427.4	88.15	44.2299	1775.17	1863.32
44427.4	88.0531	44.0859	1771.33	1763
44427.4	88.3334	44.8901	1797.92	1753.96
44427.4	88.0885	44.1881	1774.72	1760.9
44427.4	88.1522	44.5579	1788.28	1846.51
44427.4	88.3203	44.4659	1781.2	1835.48
44427.4	88.6794	46.1108	1839.61	1841.18
44427.4	88.5457	45.3054	1810.2	1836.46
44427.4	88.2204	44.2304	1773.77	1863.21
44427.4	87.7754	42.6392	1718.62	1830.59
44427.4	88.0048	42.8977	1724.54	1770.84
44427.4	88.0647	43.6749	1754.59	1847.66
44427.4	87.9345	42.8995	1725.99	1701.93
44427.4	87.8626	43.2593	1741.89	1762.07
44427.4	87.9026	43.009	1731.02	1817.25
44427.4	88.1053	43.9976	1766.74	1755.84
44427.4	88.1685	44.6417	1791.32	1701.08
44427.4	87.9552	43.326	1742.74	1718.39
44427.4	88.5433	45.7564	1828.27	1922.7
44427.4	88.0319	43.4269	1745.27	1719.9
44427.4	88.1808	44.6687	1792.15	1860.21
44427.4	88.1377	44.3029	1778.34	1822.57
44427.4	87.9017	42.9358	1728.09	1804.32
44427.4	88.5938	46.2529	1847.06	1928.86
44427.4	88.1334	44.1415	1771.95	1833.62
44427.4	88.2885	45.2314	1812.51	1694.06
44427.4	88.3804	45.0317	1802.63	1815.72
44427.4	88.4772	45.2695	1810.17	1855.87
44427.4	88.4505	45.4588	1818.29	1696.43
44427.4	88.0529	43.5966	1751.67	1772.88
44427.4	87.7603	42.5122	1713.8	1770.2
44427.4	88.2959	45.0617	1805.56	1742.86
44427.4	87.4082	41.8908	1695.55	1709.86
44427.4	87.9774	43.3678	1743.98	1754.23
44427.4	88.2147	44.3844	1780.06	1752.04
44427.4	88.0453	43.8393	1761.58	1710.95
44427.4	87.7797	42.6769	1720.06	1778.47
44427.4	88.0374	43.4276	1745.19	1715.72
44427.4	88.1717	44.3656	1780.17	1827.95
44427.4	87.8943	42.9053	1727.01	1811.99
44427.4	87.7711	42.7283	1722.3	1803.68
44427.4	87.9744	43.4727	1748.25	1837.34
44427.4	88.1478	44.1734	1772.94	1828.36
44427.4	87.6125	42.2253	1705.11	1689.95
44427.4	88.1585	43.9402	1763.37	1843.97
44427.4	87.8954	43.3928	1746.61	1829.4
44427.4	88.1475	44.1943	1773.78	1878.18
44427.4	87.7951	42.7841	1724.08	1520.18
44427.4	87.9399	43.7081	1758.41	1672.29
44427.4	88.0437	43.7103	1756.43	1846.08
44427.4	87.9859	43.5127	1749.64	1821.8
44427.4	87.6775	42.6011	1719.01	1798.58
44427.4	88.1924	44.2196	1773.9	1858.48
44427.4	88.1176	44.2101	1775.02	1724.38
44427.4	88.6136	46.0459	1838.38	1903.57
44427.4	88.1565	44.9336	1803.28	1802.28
44427.4	88.4918	45.9921	1838.76	1900.92
44427.4	88.2088	44.3798	1779.99	1828.29
44427.4	88.1025	44.0068	1767.16	1857.1
44427.4	88.2884	45.3616	1817.73	1874.41
44427.4	88.2201	44.906	1800.87	1874.34
44427.4	87.8944	43.2994	1742.87	1754.46
44427.4	88.1717	44.8027	1797.71	1888.33
44427.4	87.8433	43.4298	1749.14	1798.24
44427.4	88.5897	46.1499	1843.03	1944.68
44427.4	87.6915	42.8583	1729.11	1784.05
44427.4	88.7129	46.7229	1863.32	1924.68
44427.4	87.5807	42.3643	1711.34	1794.47
44427.4	88.3442	45.2133	1810.64	1824.33
44427.4	88.4481	45.634	1825.34	1892.89
44427.4	88.3131	45.0286	1803.88	1839.23
44427.4	88.1349	44.0301	1767.45	1856.95
44427.4	88.4368	45.4605	1818.64	1893.98
44427.4	88.7308	46.9505	1872.02	1937.22
44427.4	87.9215	44.0799	1773.74	1819.82
44427.4	88.2757	44.6373	1788.96	1865.83
44427.4	88.4422	45.8873	1835.6	1944.63
44427.4	88.6479	46.4547	1853.98	1920.47
44427.4	87.8774	43.6731	1758.25	1849.2
44427.4	88.5684	46.0995	1841.46	1934.25
44427.4	88.2242	44.5899	1788.11	1864.91
44427.4	88.4991	46.3299	1852.11	1920.76
44427.4	87.6196	42.9059	1732.45	1832.1
44427.4	88.2047	44.7465	1794.78	1861.19
44427.5	88.2894	45.2897	1814.83	1856.94
44427.5	88.0087	44.0127	1769.28	1799.74
44427.5	87.7237	42.6091	1718.42	1824.31
44427.5	87.9296	43.8323	1763.62	1754.2
44427.5	88.0948	43.9726	1765.94	1752.72
44427.5	88.4297	45.5242	1821.33	1956.67
44427.5	88.3798	45.3847	1816.78	1934.15
44427.5	88.2542	44.7437	1793.67	1881.1
44427.5	87.9913	44.0695	1771.92	1882.08
44427.5	88.5285	46.3694	1853.08	1920.44
44427.5	88.2919	45.3771	1818.28	1921.86
44427.5	88.0531	44.7606	1798.44	1658.97
44427.5	87.9176	44.1833	1777.98	1852.42
44427.5	88.4548	45.9593	1838.22	1936.88
44427.5	87.8572	44.0824	1775.14	1827.6
44427.5	88.4889	46.2787	1850.28	1905.5
44427.5	88.231	45.2136	1812.98	1510.06
44427.5	88.0968	44.6302	1792.31	1726.03
44427.5	88.1123	45.2268	1815.95	1874.73
44427.5	88.3461	45.6691	1828.86	1920.07
44427.5	88.209	45.5264	1825.98	1906.77
44427.5	88.3333	45.8099	1834.76	1898.04
44427.5	88.0622	44.8925	1803.56	1825.99
44427.5	88.4564	46.5159	1860.45	1878.1
44427.5	88.339	45.807	1834.53	1903.39
44427.5	88.2325	45.7134	1832.99	1914.64
44427.5	87.6755	43.1261	1740.23	1746.57
44427.5	88.4165	46.1631	1847.17	1927.76
44427.5	88.2345	45.2435	1814.11	1811.78
44427.5	88.3224	45.5409	1824.21	1698.45
44427.5	88.173	44.5522	1787.63	1794.79
44427.5	87.9988	44.356	1783.28	1741.37
44427.5	87.7435	43.2674	1744.58	1756.09
44427.5	87.941	43.9302	1767.32	1850.21
44427.5	88.236	45.3408	1817.98	1897.85
44427.5	87.8029	43.5083	1753.1	1830.44
44427.5	87.9312	44.0421	1772.03	1834.62
44427.5	88.6479	46.7084	1864.11	1814.16
44427.5	88.1564	45.0713	1808.8	1873.06
44427.5	88.1639	45.6473	1831.76	1892.1
44427.5	88.3584	46.186	1849.3	1681.11
44427.5	88.0668	44.8447	1801.54	1876.75
44427.5	88.0621	44.3596	1782.15	1843.98
44427.5	88.6022	47.5425	1898.37	1979.59
44427.5	87.8039	43.6037	1756.93	1842.81
44427.5	87.9078	43.876	1765.81	1858.23
44427.5	88.0434	44.6552	1794.4	1886.25
44427.5	87.9858	44.2209	1778.12	1861.79
44427.5	87.5923	42.9239	1733.71	1818.45
44427.5	87.9201	44.0304	1771.78	1874.83
44427.5	87.8464	44.2071	1780.38	1745.77
44427.5	88.5907	46.966	1875.6	1897.06
44427.5	88.2541	45.1323	1809.24	1864.76
44427.5	88.6227	47.4171	1892.93	1940.03
44427.5	88.0818	44.6545	1793.59	1777.46
44427.5	88.1775	45.6126	1830.09	1916.84
44427.5	88.2065	45.3512	1819	1931.31
44427.5	87.8303	44.2817	1783.71	1697.58
44427.5	88.1325	44.8609	1800.85	1935.74
44427.5	88.0707	44.8339	1801.03	1892.92
44427.5	88.356	45.8189	1834.65	1864.49
44427.5	88.5374	46.761	1868.54	1943.85
44427.5	88.2238	45.0724	1807.46	1867.4
44427.5	87.9812	44.7295	1798.66	1878.13
44427.5	88.315	46.3146	1855.36	1928.98
44427.5	87.9065	44.2421	1780.57	1844.83
44427.5	88.0327	45.0847	1811.88	1886.31
44427.5	87.4666	42.598	1723.02	1782.83
44427.5	88.36	45.9687	1840.56	1978.81
44427.5	88.0098	44.7367	1798.37	1893.36
44427.5	88.2238	45.8423	1838.34	1886.28
44427.5	88.3248	45.8391	1836.11	1876.14
44427.5	87.7556	44.0158	1774.51	1862.75
44427.5	87.9079	43.4907	1750.3	1870.55
44427.5	87.773	44.3924	1789.34	1836.74
44427.5	87.9634	45.3518	1824.05	1881.69
44427.5	87.9402	45.219	1819.19	1903.94
44427.5	88.48	47.0306	1880.53	1941.57
44427.5	87.9776	44.685	1796.95	1873.72
44427.5	88.0739	45.5591	1830.09	1770.55
44427.5	88.5813	47.7607	1907.54	1925.35
44427.5	87.7616	44.2635	1784.38	1786.86
44427.5	88.4281	46.9912	1880.06	1979.56
44427.5	87.9791	44.7333	1798.85	1903.36
44427.5	88.1841	45.5415	1827.1	1920.73
44427.5	88.3003	46.6203	1867.92	1875.45
44427.5	87.6759	43.8765	1770.5	1877.03
44427.5	88.5346	46.9659	1876.78	1863.11
44427.5	87.901	45.0917	1814.88	1863.03
44427.5	88.6662	47.7375	1904.79	1932.92
44427.5	88.3327	46.2782	1853.53	1907.37
44427.5	88.4499	46.8035	1872.08	1990.02
44427.5	88.0556	45.5343	1829.47	1891.56
44427.5	88.0419	45.0865	1811.76	1852.35
44427.5	87.9419	45.4932	1830.19	1643.28
44427.5	88.2499	45.8564	1838.36	1947.61
44427.5	88.4361	46.6246	1865.22	1968.47
44427.5	88.1935	46.0919	1848.98	1923.21
44427.5	88.3241	46.8638	1877.17	1967.7
44427.5	88.3785	46.5011	1861.49	1958.94
44427.5	88.2031	46.4688	1863.9	1985.21
44427.5	87.6147	44.0428	1778.45	1871.79
44427.5	87.9053	44.7851	1802.45	1912.68
44427.5	87.9604	45.2968	1821.9	1898.51
44427.5	88.5311	47.913	1914.71	1969.23
44427.5	88.1419	46.4712	1865.29	1951.31
44427.5	88.1622	45.9791	1845.11	1914.65
44427.5	87.9301	45.0967	1814.48	1869.63
44427.5	87.7828	44.2108	1781.82	1818.14
44427.5	87.8887	45.1403	1817.09	1877.87
44427.5	88.5943	47.4101	1893.26	1898.7
44427.5	88.2359	45.3778	1819.46	1898.08
44427.5	88.8413	47.6396	1897.13	2032.58
44427.5	88.0589	45.5232	1828.96	1877.85
44427.5	87.8508	44.9168	1808.87	1869.6
44427.5	87.594	43.5029	1757.07	1754.31
44427.5	88.387	46.223	1850.18	1739.56
44427.5	88.0926	45.3996	1823.3	1799.35
44427.5	88.6925	47.6892	1902.29	1983.95
44427.5	88.072	45.2536	1817.86	1910.49
44427.5	87.9605	45.2945	1821.81	1891.24
44427.5	87.7673	44.6918	1801.52	1787.27
44427.5	88.5022	47.117	1883.51	1832.12
44427.5	87.8643	45.0578	1814.27	1617.92
44427.5	88.3788	45.7933	1833.15	1851.43
44427.5	88.4565	46.7405	1869.43	1910.26
44427.5	87.9347	45.0058	1810.73	1709.26
44427.5	87.5965	43.6504	1762.97	1831.41
44427.5	87.9199	44.7843	1802.12	1859.21
44427.5	88.0297	44.7571	1798.78	1926.1
44427.5	87.8703	44.2701	1782.43	1866.71
44427.5	87.8316	44.2216	1781.26	1821.14
44427.5	87.8083	44.6944	1800.79	1868.35
44427.5	88.5531	46.8431	1871.48	1966.32
44427.5	87.86	44.3038	1784	1853.5
44427.5	88.6088	47.4867	1896.01	1972.35
44427.5	88.1942	45.826	1838.3	1903.18
44427.5	88.0955	45.1512	1813.26	1892.52
44427.5	88.6376	47.9429	1913.6	2029.84
44427.5	88.4116	45.9107	1837.17	1965.32
44427.5	88.1197	45.0681	1809.43	1860.58
44427.5	88.8156	47.8902	1907.66	1854.35
44427.5	87.7284	43.7974	1766.25	1823.9
44427.5	88.0212	45.0358	1810.15	1876.01
44427.5	88.0963	44.6654	1793.74	1887.31
44427.5	87.907	44.1287	1776	1837.68
44427.5	88.1269	44.7533	1796.64	1856.53
44427.5	88.0719	45.2936	1819.47	1750.35
44427.5	88.1195	45.25	1816.73	1840.55
44427.5	88.1128	45.1279	1811.97	1742.75
44427.5	88.7598	47.2827	1884.65	1911.34
44427.5	88.3959	45.8021	1833.15	1886.73
44427.5	88.0328	44.2494	1778.31	1869.44
44427.5	88.2085	45.5018	1825	1865.61
44427.5	88.2628	45.5882	1827.34	1933.22
44427.5	88.0423	44.3962	1784.02	1862.88
44427.5	88.8471	47.4068	1887.74	1938.32
44427.5	87.8917	44.6534	1797.43	1820.92
44427.5	88.0006	44.4634	1787.57	1736.35
44427.5	88.0768	44.468	1786.2	1736.35
44427.5	88.431	46.093	1844.06	1884.12
44427.5	88.0321	44.4321	1785.67	1839.82
44427.5	88.2217	45.2617	1815.1	1814.03
44427.5	87.8986	44.611	1795.58	1861.54
44427.5	87.907	44.539	1792.51	1833.25
44427.5	88.4131	46.2652	1851.32	1762.51
44427.5	88.3794	46.0103	1841.83	1937.25
44427.5	88.5601	47.1606	1884.02	1876.3
44427.5	87.8819	44.9894	1811.15	1890.38
44427.5	88.3757	45.8899	1837.08	1961.86
44427.5	88.3401	45.7873	1833.71	1858.7
44427.5	88.2845	46.1837	1850.76	1890.05
44427.5	88.6519	47.1933	1883.38	1997.53
44427.5	87.8118	44.4727	1791.78	1886.97
44427.5	87.7684	43.8845	1768.96	1853.61
44427.5	88.2362	46.289	1855.99	1814.6
44427.5	88.2597	45.8521	1837.98	1792.13
44427.5	88.3125	46.1968	1850.69	1899
44427.5	88.2309	45.3824	1819.75	1951.95
44427.5	88.3409	46.2348	1851.62	1925.12
44427.5	88.4121	46.7602	1871.15	1953.85
44427.5	88.4218	46.9121	1877.03	1965.62
44427.5	88.2714	45.9341	1841.03	1930.82
44427.5	88.0861	45.3511	1821.48	1923.04
44427.5	88.4662	46.9313	1876.85	1955.67
44427.5	88.4064	47.07	1883.67	1928.79
44427.5	88.4885	47.3842	1894.49	1940.49
44427.5	88.3812	47.0246	1882.39	1957.44
44427.5	88.1782	45.7247	1834.57	1929.57
44427.5	88.1314	45.6404	1832.16	1877.68
44427.5	88.0198	45.317	1821.48	1930.37
44427.5	88.0652	45.6081	1832.24	1889.99
44427.5	88.4445	46.7913	1871.71	1932.6
44427.5	88.1218	45.1435	1812.41	1906.47
44427.5	88.4642	46.9703	1878.45	1918.81
44427.5	88.6047	47.9899	1916.19	1873.86
44427.5	88.0346	45.1458	1814.3	1884.48
44427.5	88.2549	46.0794	1847.19	1926.16
44427.5	88.0507	45.482	1827.47	1823.55
44427.5	88.1824	45.5812	1828.73	1909.35
44427.5	88.3948	46.5681	1863.83	1929.52
44427.5	88.5856	47.0139	1877.62	1918.55
44427.5	88.3114	46.1637	1849.39	1789.37
44427.5	87.9628	44.8244	1802.85	1889.84
44427.5	88.4623	47.4104	1896.1	1846.17
44427.5	87.6961	44.1821	1782.42	1819.92
44427.5	88.3729	46.7339	1870.93	1973.08
44427.5	88.1224	45.8578	1841.08	1879.03
44427.5	88.1206	45.941	1844.46	1931.12
44427.5	87.8416	45.0507	1814.45	1938.41
44427.5	88.6077	47.7001	1904.55	1888.69
44427.5	87.8474	44.8738	1807.21	1884.76
44427.5	88.7024	48.7972	1946.27	1975.39
44427.5	87.7654	44.853	1808.06	1818.37
44427.5	88.1523	45.5574	1828.4	1912.86
44427.5	88.3875	46.611	1865.7	1968.41
44427.5	87.908	44.8661	1805.66	1892.4
44427.5	88.4479	47.3606	1894.41	1921.19
44427.5	87.9666	45.623	1834.89	1867.56
44427.5	88.3077	46.4041	1859.1	1978.87
44427.5	88.3817	47.8012	1913.47	1992.81
44427.5	88.0276	45.2856	1820.06	1923.09
44427.5	88.3276	46.7113	1870.99	1950.5
44427.5	88.112	46.1297	1852.21	1905.91
44427.5	87.8786	45.4001	1827.76	1874.03
44427.5	88.4652	47.6414	1905.27	1942.03
44427.5	88.2537	46.4886	1863.62	1768.86
44427.5	87.7924	44.8299	1806.57	1865.51
44427.5	88.3094	46.2681	1853.62	1942.56
44427.5	88.7142	47.8351	1907.65	1968.09
44427.5	88.0469	45.8972	1844.24	1949.4
44427.5	88.0673	45.9421	1845.61	1972.25
44427.5	88.5206	47.395	1894.23	1985.06
44427.5	87.74	45.0331	1815.85	1777.35
44427.5	88.445	47.6848	1907.45	1789.54
44427.5	87.9591	45.5472	1832	1880.77
44427.5	88.2126	45.9162	1841.54	1626.21
44427.5	88.4124	47.0169	1881.42	1839.37
44427.5	88.0282	45.1712	1815.45	1863.21
44427.5	88.0792	45.8343	1841.03	1922.75
44427.5	88.0149	45.5626	1831.46	1896.76
44427.5	88.037	45.7582	1838.86	1907.01
44427.5	88.2219	46.2647	1855.32	1821.45
44427.5	88.1696	46.4116	1862.31	1964.19
44427.5	88.2074	45.7853	1836.39	1925.24
44427.5	88.2232	46.6358	1870.17	1960.54
44427.5	87.9148	45.1121	1815.41	1880.36
44427.5	88.3881	47.3209	1894.1	1980
44427.5	88.4028	46.914	1877.51	1994.26
44427.5	87.9278	45.1119	1815.14	1883.15
44427.5	88.1293	46.6865	1874.2	1901.31
44427.5	88.2862	46.8257	1876.45	1924.91
44427.5	88.4155	47.3284	1893.82	1956.61
44427.5	88.0917	45.5247	1828.34	1928.87
44427.5	88.7804	48.4889	1932.28	1995.94
44427.5	88.1027	45.8004	1839.18	1942.87
44427.5	88.355	47.0309	1883.2	1965.5
44427.5	87.7577	44.7272	1803.15	1875.99
44427.5	87.7853	44.555	1795.64	1785.36
44427.5	88.1675	46.3898	1861.48	1962.72
44427.5	87.911	44.8175	1803.64	1918.04
44427.5	88.498	47.2955	1890.74	2006.28
44427.5	88.2447	46.5029	1864.39	1954.98
44427.5	88.4823	48.001	1919.28	1988.04
44427.5	88.4656	47.265	1890.21	1999.14
44427.5	88.614	47.9889	1915.95	2012.74
44427.5	88.2137	46.8985	1880.91	1673.66
44427.5	88.3028	47.0203	1883.89	1939.82
44427.5	88.2446	46.3195	1857.04	1920.59
44427.5	88.5459	47.9641	1916.43	1985.84
44427.5	88.1486	46.5226	1867.21	1819.22
44427.5	87.7883	44.5654	1796	1881.65
44427.5	88.2641	46.105	1848.03	1958.44
44427.5	88.5632	47.8746	1912.48	2016.52
44427.5	87.8712	44.4686	1790.41	1888.58
44427.5	88.39	46.7621	1871.7	1993.73
44427.5	88.5455	47.7414	1907.54	1967.92
44427.5	88.0977	45.5553	1829.44	1916.13
44427.5	88.2507	46.6949	1871.96	1755.08
44427.5	88.4201	47.2979	1892.5	1848.01
44427.5	88.1222	46.2517	1856.89	1892.95
44427.5	87.8339	44.8556	1806.76	1902.2
44427.5	88.6373	47.8512	1909.95	2007.94
44427.5	88.0673	45.6914	1835.54	1919.13
44427.5	88.2688	47.009	1884.16	1958.32
44427.5	88.3344	46.7734	1873.33	1825.54
44427.5	88.3738	46.7197	1870.35	1925.54
44427.5	88.4222	47.3285	1893.68	1978.29
44427.5	88.6517	47.5512	1897.66	2015.66
44427.5	87.8801	45.0233	1812.56	1957.87
44427.5	88.6613	48.1442	1921.12	1836.05
44427.5	87.9414	45.4858	1829.9	1862.21
44427.5	88.2575	46.3316	1857.25	1892.67
44427.5	88.2681	46.9758	1882.85	1947.44
44427.5	88.1679	46.189	1853.42	1934.38
44427.5	88.835	48.8724	1946.36	2041.96
44427.5	88.6024	47.6121	1901.15	1936.63
44427.5	88.2248	45.5472	1826.48	1949.72
44427.5	88.5892	47.8667	1911.6	1984.51
44427.5	88.1469	46.0985	1850.22	1930.89
44427.5	87.775	44.6211	1798.52	1649.09
44427.5	87.9968	45.6309	1834.58	1826.39
44427.5	88.4397	47.3402	1893.77	1897.22
44427.5	88.3239	46.9648	1881.22	2007.12
44427.5	88.0204	45.8335	1842.23	1839.71
44427.5	88.5152	48.0074	1918.83	2021.31
44427.5	87.9536	45.8972	1846.19	1933.12
44427.5	88.2847	46.5423	1865.12	1828.73
44427.5	88.2202	46.9675	1883.53	1897.73
44427.5	88.5317	47.2059	1886.44	2000.37
44427.5	88.5061	47.3354	1892.16	2016.38
44427.5	88.1072	46.7143	1875.78	1957.83
44427.5	88.4255	47.5461	1902.31	1960.37
44427.5	88.0518	45.6949	1836.01	1927.29
44427.5	88.4457	47.617	1904.72	1841.98
44427.5	88.1899	46.7011	1873.5	1855.14
44427.5	87.8739	44.9554	1809.95	1831.38
44427.5	88.147	46.1571	1852.57	1847.68
44427.5	88.1321	46.3535	1860.77	1854.11
44427.5	88.3162	46.5414	1864.42	1804.98
44427.5	88.798	48.1529	1918.51	1996.58
44427.5	88.4971	47.7721	1909.81	1994.52
44427.5	88.593	47.9481	1914.77	2035.66
44427.5	88.7613	48.6918	1940.78	2014.5
44427.5	87.6935	44.2939	1786.98	1708.33
44427.5	88.0923	45.7671	1838.06	1934.82
44427.5	88.0061	45.6165	1833.81	1929.23
44427.5	88.2637	46.2665	1854.51	1997.71
44427.5	88.6221	47.8639	1910.78	1996.43
44427.5	88.3082	47.1855	1890.39	1980.78
44427.5	88.1378	46.2705	1857.32	1960.57
44427.5	88.1714	46.2762	1856.84	1952.78
44427.5	88.5299	47.682	1905.5	1978.57
44427.5	88.1377	46.2364	1855.95	1928.46
44427.5	88.2603	46.7323	1873.25	1850.5
44427.5	88.4359	47.363	1894.76	1964.71
44427.5	88.0135	45.718	1837.73	1937.83
44427.5	88.0752	46.3378	1861.34	1969.9
44427.5	88.1427	46.6051	1870.65	1952.82
44427.5	88.1691	46.3432	1859.58	1832.88
44427.5	88.3989	46.9849	1880.42	1808.2
44427.5	88.2481	46.7123	1872.71	1945.83
44427.5	88.5546	48.2228	1926.58	2007.38
44427.5	88.3319	46.3064	1854.68	1911.66
44427.5	88.1934	45.9019	1841.36	1787.21
44427.5	88.467	47.223	1888.5	1879.38
44427.5	88.4107	46.6154	1865.39	2000.17
44427.5	88.1971	46.3799	1860.46	1868.9
44427.5	88.5312	47.1426	1883.92	2024.86
44427.5	88.109	46.1797	1854.28	1895.07
44427.5	87.6605	43.6032	1759.78	1884.69
44427.5	87.9653	44.9247	1806.83	1914.56
44427.5	88.6451	47.7298	1904.93	1916.62
44427.5	88.4655	47.0588	1881.97	1974.43
44427.5	88.1568	46.0455	1847.89	1795.8
44427.5	88.4756	47.4116	1895.86	2017.15
44427.5	88.2469	46.1949	1851.99	1960.01
44427.5	88.4692	47.082	1882.82	1968.31
44427.5	88.5747	47.4789	1896.42	1959.44
44427.5	88.4521	46.9091	1876.26	1988.78
44427.5	88.0482	46.0115	1848.8	1959.31
44427.5	88.0484	45.976	1847.37	1910.74
44427.5	88.5231	47.867	1913.04	2045.55
44427.5	87.8713	44.9725	1810.69	1945.18
44427.5	88.2154	46.841	1878.56	1827.32
44427.5	88.7748	48.7929	1944.52	1913.62
44427.5	88.3088	46.5708	1865.75	1940.55
44427.5	88.317	47.0815	1886.04	1980.69
44427.5	88.4263	47.3193	1893.22	2053.54
44427.5	88.2843	47.794	1915.29	1967.72
44427.5	88.3947	48.146	1926.98	2013.35
44427.5	88.2839	46.8807	1878.7	1850.42
44427.5	88.1771	46.8084	1878.07	1894.37
44427.5	88.1883	46.7454	1875.31	2009.94
44427.5	88.2783	46.9746	1882.58	1991.12
44427.5	88.6152	48.6037	1940.46	2071.65
44427.5	88.1833	47.3867	1901.14	1958.09
44427.5	88.2491	46.7448	1873.99	1989.02
44427.5	88.1083	46.6352	1872.59	1951.33
44427.5	88.6942	48.0757	1917.68	2023.41
44427.5	88.1053	46.3738	1862.15	1979.88
44427.5	88.6152	47.8557	1910.6	2051.97
44427.5	88.0654	46.5243	1869.04	1933.77
44427.5	87.9958	46.4754	1868.56	1941.56
44427.5	88.2742	47.3912	1899.37	1947.15
44427.5	88.2579	47.1885	1891.59	2006.56
44427.5	88.3138	48.179	1930.07	2020.43
44427.5	87.8453	45.158	1818.7	1940.95
44427.5	88.4851	47.6221	1904.07	2030.89
44427.5	88.0377	46.4758	1867.68	1838.66
44427.5	88.4605	47.8532	1913.84	2031.58
44427.5	87.7884	45.4134	1830.17	1883.96
44427.5	88.4828	47.724	1908.19	2018.94
44427.5	88.3164	46.9042	1878.95	1849
44427.5	88.0373	46.5053	1868.87	1795.64
44427.5	88.5205	47.9439	1916.17	1972.08
44427.5	88.1265	46.4229	1863.68	1973.41
44427.5	88.3737	47.8422	1915.28	1851.85
44427.5	88.1012	46.431	1864.54	1858.15
44427.5	87.8667	45.5733	1834.98	1973.56
44427.5	88.0758	46.1195	1852.56	1979.38
44427.5	88.471	47.4546	1897.67	2010.78
44427.5	88.2568	46.8447	1877.83	2018.4
44427.5	88.3416	47.5708	1905.11	1991.12
44427.5	88.0997	46.149	1853.24	1915.97
44427.5	88.3935	47.645	1906.96	1985.47
44427.5	88.4318	47.2512	1890.38	2015.66
44427.5	88.5015	47.7434	1908.57	1911.48
44427.5	88.3437	46.9471	1880.09	1871.39
44427.5	88.1328	46.6162	1871.3	1866.54
44427.5	88.4805	47.7538	1909.44	2003.04
44427.5	88.5203	47.6125	1902.93	1954.81
44427.5	88.1433	45.9439	1844.1	1815.31
44427.5	88.3447	47.2355	1891.62	1987.48
44427.5	88.2371	46.5338	1865.79	1900.53
44427.5	88.6783	47.45	1893.06	2022.84
44427.5	88.8896	48.5154	1930.96	2029.66
44427.5	88.3658	46.6619	1868.2	1965.66
44427.5	88.0343	45.1996	1816.46	1933.21
44427.5	88.347	46.8924	1877.82	2010.23
44427.5	88.6092	47.3783	1891.67	1988.4
44427.5	88.2395	45.8773	1839.42	1869.99
44427.5	88.5201	47.4308	1895.67	1888.54
44427.5	88.8827	48.6638	1937.02	1706.68
44427.5	89.1042	50.0708	1988.07	2129.55
44427.5	88.7676	48.9656	1951.56	2038.3
44427.5	88.3446	47.1885	1889.74	1995
44427.5	88.6769	48.2835	1926.34	2000.84
44427.5	88.8262	48.4764	1930.78	2065.54
44427.5	88.5444	47.7156	1906.53	1980.32
44427.5	88.1295	45.9946	1846.42	1807.91
44427.5	88.2218	46.2265	1853.79	1956.45
44427.5	88.0706	45.8697	1842.64	1929.76
44427.5	87.9976	45.0302	1810.41	1923.21
44427.5	88.526	47.3761	1893.36	1989.62
44427.5	88.6226	47.8519	1910.29	2020.81
44427.5	88.3433	46.4963	1862.04	1998.89
44427.5	88.3029	46.7517	1873.13	1985.09
44427.5	88.9983	49.8054	1979.88	2099.86
44427.5	88.6352	48.2099	1924.31	2034.55
44427.5	88.4542	47.3761	1894.9	2021.66
44427.5	88.3582	46.9358	1879.33	1990.44
44427.5	88.1732	45.9517	1843.78	1969.13
44427.5	88.8217	49.1185	1956.46	2048.26
44427.5	88.5592	47.65	1903.59	1897.17
44427.5	88.6778	48.4089	1931.32	2004.27
44427.5	88.4968	46.9966	1878.81	2015.54
44427.5	88.6921	48.1182	1919.42	2012.05
44427.5	88.2431	46.648	1870.24	1873.99
44427.5	88.2767	46.5709	1866.44	1968.88
44427.5	88.602	47.7606	1907.09	2019.47
44427.5	88.4877	47.2315	1888.4	2000.51
44427.5	88.2276	46.2536	1854.75	1942.7
44427.5	88.7538	48.2649	1923.93	1779.9
44427.5	88.2398	46.4156	1860.99	1849.07
44427.5	88.6328	48.1606	1922.4	1876.05
44427.5	88.0541	45.9361	1845.65	1913.31
44427.5	88.4243	47.6763	1907.55	1990.06
44427.5	88.3872	46.8621	1875.76	2010.87
44427.5	88.7621	48.3843	1928.51	2018.7
44427.5	88.4546	47.1597	1886.23	2000.35
44427.5	88.4091	47.1587	1887.16	2006.49
44427.5	88.6298	48.0517	1918.11	1938.79
44427.5	88.069	45.815	1840.48	1955.42
44427.5	88.628	48.2985	1928	1935.55
44427.5	88.9996	49.2009	1955.82	2074.41
44427.5	88.5378	47.3716	1892.93	1993.35
44427.5	88.6296	47.9953	1915.87	2027.06
44427.5	88.0118	45.6508	1835.07	1912.04
44427.5	88.1158	46.461	1865.43	1951.49
44427.5	88.4861	47.2777	1890.28	1909.79
44427.5	88.1245	46.0369	1848.22	1955.38
44427.5	88.1945	46.3317	1858.58	1939.94
44427.5	88.3605	46.5869	1865.31	1942.38
44427.5	87.9735	45.2085	1818.08	1964.22
44427.5	88.4808	46.9109	1875.73	1904.33
44427.5	88.5737	47.622	1902.16	1966.48
44427.5	88.8424	48.1885	1918.97	1926.34
44427.5	88.5441	47.9692	1916.67	2005.54
44427.5	88.3924	46.803	1873.28	1963.18
44427.5	88.7777	48.9668	1951.38	2060.13
44427.5	88.2266	46.0258	1845.64	1999.61
44427.5	88.5804	47.9448	1914.91	2023.03
44427.5	88.0275	45.643	1834.43	1931.5
44427.5	88.2057	46.4831	1864.42	1820.04
44427.5	88.2506	46.2376	1853.63	1797.37
44427.5	88.6253	47.3779	1891.31	1940.08
44427.5	88.7523	48.5349	1934.73	2014.05
44427.5	88.3414	46.2584	1852.55	2004.89
44427.5	88.8469	49.0858	1954.6	2067.68
44427.5	88.135	46.109	1850.89	1940.97
44427.5	88.3386	46.8317	1875.57	2036.37
44427.5	88.4181	47.4147	1897.22	2042.71
44427.5	88.2604	47.1274	1889.09	1830.4
44427.5	88.6738	48.5097	1935.44	2035.16
44427.5	88.6548	48.1019	1919.57	2009.88
44427.5	88.2398	46.4292	1861.54	1957.9
44427.5	88.9343	49.8231	1982.01	2062.32
44427.5	88.1272	46.1725	1853.61	1913.45
44427.5	88.3019	46.6324	1868.37	1872.48
44427.5	88.6995	48.4777	1933.6	1927.95
44427.5	88.6001	47.9887	1916.24	1945.52
44427.5	88.5805	47.7601	1907.53	1878.25
44427.5	88.116	46.1725	1853.85	1923.55
44427.5	87.933	45.2615	1821.05	1931.57
44427.5	88.4479	47.4687	1898.73	1873
44427.5	88.6172	47.9003	1912.34	2018.3
44427.5	88.3283	47.1964	1890.4	1996.98
44427.5	88.2404	46.8967	1880.27	1984.95
44427.5	87.948	45.6249	1835.36	1937
44427.5	88.1745	46.2077	1854.03	1799.73
44427.5	88.8093	49.0152	1952.62	1974.42
44427.5	88.4378	47.3279	1893.32	2000.31
44427.5	88.533	48.0971	1922.02	2024.4
44427.5	88.7341	48.2748	1924.75	2046.78
44427.5	88.1749	46.2516	1855.78	1976.06
44427.5	88.0434	45.3508	1822.36	1922.57
44427.5	88.4269	46.6868	1867.91	2005.31
44427.5	88.3105	46.9183	1879.64	2005.14
44427.5	88.7694	48.3712	1927.83	2015.96
44427.5	88.6167	47.8067	1908.61	2037.49
44427.5	88.3881	46.8149	1873.85	2015.84
44427.5	88.543	47.3988	1893.9	2017
44427.5	88.3527	46.6097	1866.39	2007.31
44427.5	88.5861	47.1643	1883.62	1980.2
44427.5	88.5874	47.9574	1915.26	1613.07
44427.5	88.6763	48.0026	1915.15	1915.31
44427.5	88.4069	47.1898	1888.46	2030.75
44427.5	88.5807	47.6949	1904.92	1941.11
44427.5	88.3543	46.5014	1862.02	1962.22
44427.5	88.3437	46.6758	1869.22	1978.68
44427.5	88.1973	45.9713	1844.07	1988.28
44427.5	88.371	46.7945	1873.4	1978.43
44427.5	88.1918	45.8947	1841.11	1918.57
44427.5	88.7503	48.5391	1934.94	2040.15
44427.5	88.6231	47.8003	1908.22	1901.79
44427.5	88.1864	46.0415	1847.11	1899.21
44427.5	88.4259	46.8009	1872.49	1994.57
44427.5	88.8056	48.2409	1921.85	2083.64
44427.5	88.5019	47.3069	1891.11	1977.63
44427.5	88.1098	46.1289	1852.22	1888.6
44427.5	88.2444	46.4344	1861.65	1717.36
44427.5	88.3137	46.5467	1864.68	1912.82
44427.5	88.5573	47.4734	1896.58	2034.6
44427.5	88.3064	45.9623	1841.43	1862.36
44427.5	88.7968	47.5475	1894.41	2014.52
44427.5	88.4851	47.0992	1883.17	2002.54
44427.5	88.758	48.0001	1913.28	1984
44427.5	88.749	48.0058	1913.7	2031.86
44427.5	88.775	48.3998	1928.85	1897.88
44427.5	88.0876	45.2575	1817.69	1794.39
44427.5	88.4145	46.9737	1879.65	1974
44427.5	87.9902	45.4318	1826.71	1973.88
44427.5	88.694	47.4011	1890.77	2044.76
44427.5	88.7727	48.57	1935.68	2022.17
44427.5	88.2886	45.9019	1839.38	1936.64
44427.5	88.2608	46.0771	1846.98	1961.84
44427.5	88.3958	46.6337	1866.44	1957.94
44427.5	88.3553	46.3358	1855.36	1976.86
44427.5	88.436	47.0813	1883.49	1847.92
44427.5	88.1988	45.8631	1839.69	1951.21
44427.5	88.4064	46.8221	1873.75	1872.94
44427.5	88.5304	46.8847	1873.63	1977.96
44427.5	88.7655	47.8493	1907.11	1914.31
44427.5	88.9941	48.3101	1920.53	2054.89
44427.5	88.45	46.5922	1863.63	1985.79
44427.5	88.9126	49.0837	1953.07	2024
44427.5	88.3684	46.2868	1853.13	1957.24
44427.5	88.5502	47.0956	1881.63	1860.65
44427.5	88.4339	46.4514	1858.34	1833.5
44427.5	88.2002	45.8431	1838.86	1934.15
44427.5	87.8865	44.466	1789.99	1918.92
44427.5	88.9132	48.0654	1912.54	1981.12
44427.5	88.8194	47.9546	1910.15	1847.4
44427.5	88.1241	45.1634	1813.16	1940.24
44427.5	88.7552	47.5689	1896.16	2004.04
44427.5	88.4085	46.1048	1845	1942.7
44427.5	88.8792	47.523	1891.68	2047.65
44427.5	88.3362	46.1667	1848.99	1861.85
44427.5	88.7836	47.9716	1911.6	1876.99
44427.5	88.7796	47.9158	1909.46	2031.63
44427.5	88.7988	48.4598	1930.72	2017.62
44427.5	88.7516	47.5617	1895.95	1833.02
44427.5	88.6607	47.5986	1899.36	1949.4
44427.5	88.4168	46.4691	1859.4	1964.12
44427.5	88.5507	47.1443	1883.57	2005.31
44427.5	88.4361	46.2601	1850.64	1979.25
44427.5	88.3627	46.0034	1841.9	1949.62
44427.5	88.7913	47.5124	1893.13	2020.52
44427.5	88.7565	47.8405	1906.95	1990.73
44427.5	88.5344	46.6635	1864.71	2003.85
44427.5	88.275	45.6726	1830.47	1980.58
44427.5	88.828	47.6247	1896.83	1833.38
44427.5	88.1391	45.6705	1833.21	1896.86
44427.5	88.8151	47.764	1902.65	1997.95
44427.5	88.2479	46.2767	1855.25	1918.24
44427.5	88.6642	47.1241	1880.35	2030.6
44427.5	88.6852	46.8067	1867.24	2010.2
44427.5	88.2702	45.4711	1822.5	1947.84
44427.5	88.3885	45.9123	1837.71	1947.49
44427.5	88.4658	46.1481	1845.54	1949.35
44427.5	89.079	48.5046	1926.43	1873.28
44427.5	88.3873	45.8572	1835.53	1914.97
44427.5	88.3162	45.4404	1820.32	1975.55
44427.5	88.3147	45.9046	1838.94	1853.77
44427.5	88.3933	45.6967	1828.99	1913.99
44427.5	88.5326	46.3888	1853.76	1799.74
44427.5	88.6552	47.3642	1890.12	1947.21
44427.5	88.318	45.7772	1833.77	1832.64
44427.5	88.3235	45.7643	1833.14	1878.93
44427.5	88.6452	46.7669	1866.5	1996.24
44427.5	88.6938	47.0659	1877.4	1995.64
44427.5	88.7266	47.1875	1881.56	2029.05
44427.5	88.6438	46.7178	1864.57	1923.26
44427.5	88.9528	48.2882	1920.55	2034.6
44427.5	88.9998	48.5341	1929.31	2017.7
44427.5	88.4789	45.6944	1827.12	1942.23
44427.5	88.5546	46.3913	1853.41	1774.47
44427.5	88.1693	45.3147	1818.31	1901.89
44427.5	88.1928	45.0599	1807.6	1929.79
44427.5	88.9633	48.4961	1928.59	2013.08
44427.5	88.785	47.2497	1882.8	1973.44
44427.5	88.3697	45.5755	1824.62	1954.05
44427.5	88.0823	45.176	1814.53	1969.06
44427.5	88.266	45.728	1832.88	1971.31
44427.5	87.9981	45.0094	1809.57	1862.62
44427.5	88.2969	45.4554	1821.31	1935.76
44427.5	88.2559	46.1347	1849.39	1917.14
44427.5	88.8089	47.2077	1880.62	2011.9
44427.5	88.5338	47.0021	1878.25	1946.48
44427.5	88.6696	47.0467	1877.15	1969.73
44427.5	88.6966	47.101	1878.74	1993.2
44427.5	88.34	46.1055	1846.46	1934.86
44427.5	88.0724	44.8636	1802.18	1961.99
44427.5	88.5051	46.4944	1858.56	1965.99
44427.5	88.8697	47.9384	1908.42	2042.37
44427.5	88.9102	48.2398	1919.55	2081.97
44427.5	88.6779	47.2619	1885.56	2046.1
44427.5	88.7241	47.5236	1895.01	2010.2
44427.5	88.7215	47.2566	1884.42	1999.93
44427.5	88.2208	45.5033	1824.8	1749.15
44427.5	88.4461	46.4672	1858.71	1785.02
44427.5	88.5819	46.588	1860.69	1952.73
44427.5	88.4708	46.2439	1849.26	1947.42
44427.5	88.3671	46.291	1853.32	1947.67
44427.5	88.2266	45.8809	1839.83	1844.23
44427.5	88.6792	46.9619	1873.56	1816.98
44427.5	88.3065	45.4951	1822.71	1944.17
44427.5	88.7014	46.9841	1873.98	2019.54
44427.5	88.0569	44.9239	1804.92	1978.97
44427.5	88.2037	45.105	1809.18	1965.72
44427.5	88.9765	48.432	1925.76	2043.55
44427.5	88.7778	47.7045	1901.08	1876.3
44427.5	88.4327	46.075	1843.31	1827.24
44427.5	88.7153	47.0204	1875.13	2004.04
44427.5	88.7964	47.0602	1875.01	1977.1
44427.5	88.5925	46.5489	1858.91	2005.11
44427.5	88.2237	44.5914	1788.18	1870.72
44427.5	88.4794	46.0018	1839.41	1964.44
44427.5	89.0342	48.8936	1942.85	2034.56
44427.5	88.701	47.0581	1876.94	2009.08
44427.5	87.9928	44.5406	1790.83	1925.49
44427.5	88.2723	45.1362	1809.03	1843.79
44427.5	88.6265	46.6263	1861.28	1960.6
44427.5	88.0052	44.6976	1796.89	1921.6
44427.5	88.404	46.4063	1857.16	1969.05
44427.5	88.8034	47.7581	1902.66	1983.38
44427.5	88.8881	48.2274	1919.53	2032.71
44427.5	88.0678	44.6013	1791.74	1913.4
44427.5	88.3482	45.7879	1833.57	1973.19
44427.5	88.2885	45.3575	1817.56	1923.27
44427.5	88.3978	46.3582	1855.37	1943.56
44427.5	88.7714	48.1192	1917.74	2013.89
44427.5	88.9366	47.8592	1903.84	2071.47
44427.5	88.583	46.9044	1873.3	1828.04
44427.5	88.632	46.4055	1852.35	1967
44427.5	88.4673	46.0561	1841.83	2009.51
44427.5	88.295	45.37	1817.93	1929.06
44427.5	88.434	45.8979	1836.19	1979.81
44427.5	88.4357	46.423	1857.16	1894.75
44427.5	88.2139	44.9738	1803.71	1889.76
44427.5	88.0493	44.2939	1779.77	1833.21
44427.5	88.1214	44.8449	1800.43	1926.35
44427.5	88.5502	46.2573	1848.14	1992.4
44427.5	88.7175	47.2327	1883.56	1980.52
44427.5	88.6023	46.5632	1859.27	1874.91
44427.5	88.519	46.3763	1853.55	1950.28
44427.5	88.3325	45.4764	1821.42	1914.91
44427.5	88.0307	44.2317	1777.64	1966.09
44427.5	88.4021	46.4305	1858.17	1870.15
44427.5	88.304	45.4175	1819.65	1956.05
44427.5	88.2515	45.9132	1840.6	1980.61
44427.5	88.4912	46.6217	1863.94	1946.92
44427.5	88.1712	45.6196	1830.5	1937.32
44427.5	88.398	47.1809	1888.29	1779.02
44427.5	88.9055	48.466	1928.65	2028.76
44427.5	88.1279	46.038	1848.19	1953.58
44427.5	87.9496	44.9874	1809.68	1962.4
44427.5	88.5514	47.7022	1905.84	2071.31
44427.5	88.4281	47.3774	1895.51	1872.19
44427.5	88.4941	47.0325	1880.31	1987.7
44427.5	88.4268	46.6595	1866.81	1939.01
44427.5	88.0048	45.7834	1840.55	1930.7
44427.5	88.2335	46.5657	1867.14	1983.4
44427.5	88.4142	47.1411	1886.35	2062.19
44427.5	88.4816	46.82	1872.07	1891.93
44427.5	88.0334	45.1159	1813.12	1901.2
44427.5	88.3967	47.0544	1883.25	2045.07
44427.5	88.2743	46.9895	1883.26	1993.3
44427.5	88.0815	45.9993	1847.61	1995
44427.5	88.9498	48.8083	1941.3	2015.73
44427.5	88.4137	46.6918	1868.38	1914.34
44427.5	88.6691	47.9628	1913.71	2017.1
44427.5	88.6998	48.386	1929.93	1892.07
44427.5	88.5687	48.1394	1922.94	2057.48
44427.5	88.525	47.8726	1913.22	2032.07
44427.5	88.5165	47.4043	1894.69	2036.09
44427.5	88.3818	47.0278	1882.51	1911.18
44427.5	88.1943	46.7212	1874.21	2011.38
44427.5	88.6922	48.5196	1935.43	1867.34
44427.5	88.5356	47.9169	1914.77	1960.47
44427.5	88.63	48.4263	1933.06	2023.22
44427.5	88.7796	48.49	1932.34	2062.79
44427.5	88.2986	46.2351	1852.52	1969.3
44427.5	88.3076	46.5586	1865.29	1976.02
44427.5	88.634	47.8926	1911.67	1852.46
44427.5	88.6362	47.8816	1911.18	2029.61
44427.5	88.2565	46.017	1844.66	1990.48
44427.5	88.8392	48.6636	1937.96	2005.13
44427.5	88.1509	46.3732	1861.17	1953.05
44427.5	88.2779	46.7595	1873.97	1981.45
44427.5	88.8997	48.8345	1943.44	2070.53
44427.5	88.8374	48.9132	1947.94	2058.85
44427.5	88.4682	47.8002	1911.56	2051.18
44427.5	88.4387	48.1143	1924.76	1982.3
44427.5	88.3751	47.269	1892.3	2017.88
44427.5	88.6413	48.2791	1926.94	2075.84
44427.5	88.4228	47.2457	1890.35	2023.65
44427.5	88.0836	46.0487	1849.55	1979.39
44427.5	88.8644	48.9406	1948.44	2035.1
44427.5	88.7934	49.0018	1952.43	1957.02
44427.5	88.6147	47.5119	1896.89	1843.71
44427.5	88.865	49.363	1965.24	2053.99
44427.5	88.2423	46.4977	1864.23	1995.85
44427.5	88.0004	45.9725	1848.24	2021.25
44427.5	88.0382	45.8231	1841.44	1864.97
44427.5	88.8405	49.2943	1963.05	2025.03
44427.5	88.2236	46.6918	1872.41	2008.14
44427.5	88.5331	47.7599	1908.55	2013.14
44427.5	88.8258	48.7316	1940.96	1955.57
44427.5	88.6069	47.9775	1915.65	2009.5
44427.5	88.3776	46.5263	1862.52	1914
44427.5	88.2023	46.0949	1848.92	1990.05
44427.5	87.957	44.754	1800.14	1796.4
44427.5	88.1484	46.0938	1850.01	1945.95
44427.5	88.0953	45.5616	1829.75	1918.97
44427.5	88.6341	48.0058	1916.19	2040.01
44427.5	88.853	48.0292	1912.4	1873.39
44427.5	88.6827	47.6418	1900.61	1955.3
44427.5	88.3494	46.2262	1851.1	1973.83
44427.5	88.6508	47.3311	1888.9	2048.16
44427.5	88.9872	48.9355	1945.54	2002.88
44427.5	88.3721	46.6845	1868.97	1962.22
44427.5	88.0683	45.3732	1822.74	1887.74
44427.5	88.4399	46.3013	1852.21	1998.65
44427.5	88.6561	47.5861	1898.96	2019.85
44427.5	88.7477	48.0277	1914.6	2059.52
44427.5	88.587	47.1491	1882.99	2026.77
44427.5	88.832	48.2777	1922.75	2084.48
44427.5	88.9116	48.5175	1930.57	2000.44
44427.5	88.3652	46.799	1873.7	2007.64
44427.5	88.4754	47.4633	1897.93	1984.9
44427.5	88.3163	46.8591	1877.14	1976.93
44427.5	88.4475	46.8483	1873.93	1886.98
44427.5	88.5436	47.6983	1905.86	2072.26
44427.5	88.0194	45.7674	1839.6	1820.05
44427.5	88.6623	48.5017	1935.36	2024.2
44427.5	88.5915	48.4644	1935.42	1972.69
44427.5	88.5026	47.3024	1890.91	2002.8
44427.5	88.3575	47.2468	1891.79	1977.99
44427.5	88.6791	48.6063	1939.17	1936.12
44427.5	88.5579	47.8	1909.62	2026.25
44427.5	88.3803	48.0377	1922.97	2034.13
44427.5	88.5327	48.4472	1936.02	2063.29
44427.5	88.1563	47.0579	1888.53	2032.83
44427.5	88.7109	48.7095	1942.59	1901.83
44427.5	88.0875	46.0651	1850.13	1949.99
44427.5	88.3071	46.8899	1878.58	2009.08
44427.5	88.3899	47.9773	1920.34	1896.85
44427.5	88.998	49.9905	1987.25	2128.12
44427.5	88.5968	48.8678	1951.41	2052.31
44427.5	88.918	49.5582	1971.83	2108.96
44427.5	88.1449	45.9496	1844.29	2000.43
44427.5	88.3805	47.0395	1883	1798.46
44427.5	88.6472	48.2244	1924.63	2048.12
44427.5	88.1956	46.8638	1879.9	1995.56
44427.5	88.7658	48.9124	1949.48	1841.66
44427.5	88.8739	49.1447	1956.35	2053.01
44427.5	88.1248	46.4994	1866.78	1795.54
44427.5	88.7815	48.9597	1951.02	2063.61
44427.5	88.5864	48.6684	1943.68	1828.33
44427.5	88.2306	46.963	1883.14	2020.21
44427.5	88.6784	48.5304	1936.16	2080.52
44427.5	88.0327	45.9373	1846.14	1987.34
44427.5	88.7086	48.5587	1936.63	2100.61
44427.5	88.9627	49.2594	1958.96	2006
44427.5	89.02	49.5859	1970.68	2015.88
44427.5	88.8562	48.1407	1916.77	1997.5
44427.5	88.69	48.175	1921.73	2010.21
44427.5	88.4024	47.4547	1899.15	2037.27
44427.5	89.2978	50.6069	2005	2181.66
44427.5	89.0598	49.6501	1972.35	2129.67
44427.5	88.1016	46.2803	1858.48	2030.96
44427.5	88.2653	47.359	1898.27	1984.77
44427.5	88.7148	49.0342	1955.45	2029.04
44427.5	88.9688	49.7571	1978.62	2074.05
44427.5	88.5456	48.3101	1930.26	1980.7
44427.5	88.8586	49.1193	1955.68	2097.47
44427.5	88.688	48.2574	1925.06	2085.9
44427.5	88.8864	48.818	1943.07	2079.78
44427.5	88.3926	47.4186	1897.92	2025.65
44427.5	89.0915	50.2647	1996.05	2083.98
44427.5	88.5567	48.0147	1918.22	1922.84
44427.5	88.5666	48.1763	1924.46	2011.06
44427.5	88.8098	48.6038	1936.21	2039.28
44427.5	88.2242	46.7384	1874.27	1950.58
44427.5	89.0509	49.726	1975.56	2137.42
44427.5	89.1052	49.7703	1976.11	2157.58
44427.5	89.2172	50.9795	2021.58	2040
44427.5	88.4311	47.3052	1892.56	2020.58
44427.5	88.421	47.603	1904.69	2049.79
44427.5	88.5718	48.0127	1917.81	2068.49
44427.5	88.383	47.666	1908.03	2077.18
44427.5	88.6474	48.882	1950.87	2132.5
44427.5	88.6019	48.1984	1924.57	2097.32
44427.5	88.3602	47.4152	1898.48	2084.09
44427.5	88.8648	49.5018	1970.77	2108.94
44427.5	88.6746	48.6516	1941.08	2105.04
44427.5	88.3571	47.7781	1913.08	2035.93
44427.5	88.469	48.3798	1934.72	2071.16
44427.5	88.6799	48.7421	1944.57	2110.36
44427.5	88.5249	48.6224	1943.19	2104.05
44427.5	88.8527	49.495	1970.77	2148.61
44427.5	88.8647	49.2487	1960.7	2130.83
44427.5	88.5785	48.3431	1930.86	2103.41
44427.5	88.8215	49.0239	1952.69	2094.2
44427.5	88.1805	47.4161	1902.38	1981.46
44427.5	88.381	47.5171	1902.11	2092.36
44427.5	88.6964	49.1406	1960.11	2004.32
44427.5	88.4917	48.0693	1921.81	2028.21
44427.5	88.6182	48.4264	1933.32	1924.48
44427.5	88.5526	48.3026	1929.81	2038.22
44427.5	88.5527	48.1015	1921.77	2094.08
44427.5	88.7533	49.079	1956.39	2072.9
44427.5	88.7076	48.9164	1950.92	2045.23
44427.5	88.4771	47.746	1909.2	2028.1
44427.5	88.7373	49.2029	1961.68	2128.25
44427.5	89.0824	50.049	1987.69	2120.28
44427.5	88.9489	49.5199	1969.63	2164.88
44427.5	89.0237	50.3982	2002.88	2124.92
44427.5	88.4991	48.5362	1940.31	2021.02
44427.5	88.4408	47.9433	1917.88	2037.79
44427.5	88.7312	48.6692	1940.54	2125.79
44427.5	88.42	47.7041	1908.75	2034.57
44427.5	88.3991	47.7365	1910.5	1915.34
44427.5	88.4687	47.781	1910.78	2092.92
44427.5	88.2207	47.1102	1889.25	1936.73
44427.5	88.5131	48.0803	1921.78	2068.45
44427.5	88.7226	49.1422	1959.59	2106.76
44427.5	88.2932	46.8947	1879.06	1877.93
44427.5	88.3811	47.6185	1906.17	1987.3
44427.5	88.6125	49.0287	1957.49	2092.67
44427.5	88.304	47.1535	1889.2	2045.23
44427.5	89.1022	50.1611	1991.7	2077.64
44427.5	88.6689	49.2231	1964	2106.23
44427.5	88.0418	46.2326	1857.82	1901.77
44427.5	88.5358	48.5567	1940.33	2116.64
44427.5	88.4719	48.7766	1950.52	1937.52
44427.5	88.4113	48.2018	1928.86	2029.12
44427.5	88.5931	48.5524	1938.9	1933.73
44427.5	88.1155	47.3453	1900.95	2000.64
44427.5	88.1782	47.4482	1903.72	1854.05
44427.5	88.0909	47.552	1909.78	2065.98
44427.5	88.7084	49.6771	1981.24	2145.53
44427.5	88.4776	48.3585	1933.68	2077.69
44427.5	89.1136	50.7965	2016.67	2019.71
44427.5	88.4145	47.6574	1907	2096.16
44427.5	88.7847	49.2738	1963.46	2144.92
44427.5	89.3771	51.8201	2051.24	2204.08
44427.5	88.1887	47.6082	1909.91	2096.26
44427.5	88.9129	50.2809	2000.7	2179.72
44427.5	88.9684	50.0844	1991.64	2005.52
44427.5	88.4052	48.2139	1929.47	1921.23
44427.5	88.3651	47.7973	1913.67	1996.98
44427.5	88.9926	50.5054	2007.84	2152.54
44427.5	88.4449	48.2015	1928.11	2050.74
44427.5	88.306	47.8712	1917.91	2108.69
44427.5	87.9332	46.3237	1863.78	1855.12
44427.5	88.818	49.2981	1963.7	2053.78
44427.5	88.3722	47.4205	1898.43	2080.5
44427.5	88.3373	47.7936	1914.13	1869.87
44427.5	88.5801	48.5541	1939.25	2063.93
44427.5	88.6646	49.3895	1970.74	2107.35
44427.5	88.6186	48.9902	1955.82	1962.41
44427.5	88.7936	49.3043	1964.48	2153.01
44427.5	88.5357	49.1437	1963.78	2143.25
44427.5	88.3819	48.315	1934.03	2125.33
44427.5	88.2378	47.6413	1910.18	2056.12
44427.5	88.4004	48.3312	1934.27	1934.08
44427.5	88.692	49.0775	1957.69	1941.67
44427.5	89.0322	50.3735	2001.71	2142.44
44427.5	88.4446	48.4419	1937.74	2104.27
44427.5	88.5855	48.6378	1942.48	2112.1
44427.5	88.4495	48.0043	1920.12	2040.91
44427.5	88.1964	47.1619	1891.84	2034.5
44427.5	88.7309	49.2531	1963.83	2142.06
44427.5	88.9827	49.6908	1975.67	2148.69
44427.5	88.5367	48.3625	1932.55	2100.91
44427.5	88.2709	47.4265	1900.85	1979.93
44427.5	88.057	46.6782	1875.4	2039.99
44427.5	88.4188	47.7601	1911.02	2052.1
44427.5	88.5465	48.2354	1927.25	1918.15
44427.5	88.8381	49.3878	1966.82	2016.2
44427.5	88.7858	49.0577	1954.83	1942.08
44427.5	88.4763	48.781	1950.6	1887.2
44427.5	89.0735	50.9735	2024.61	2157.25
44427.5	88.5628	48.5157	1938.1	2083.57
44427.5	88.7125	49.375	1969.1	2055.84
44427.5	88.167	47.4402	1903.64	2047.26
44427.5	88.2684	48.0794	1927.08	2110.95
44427.5	88.6799	49.1516	1960.91	2092.64
44427.5	88.8786	49.6082	1974.7	2040.64
44427.5	88.4159	47.2787	1891.82	1981.42
44427.5	89.0305	50.0354	1988.31	2078.24
44427.5	88.8584	49.5161	1971.48	2139.68
44427.5	88.5513	48.4652	1936.33	1931.94
44427.5	88.6123	48.4529	1934.51	2124.51
44427.5	88.682	48.4794	1934.04	2095.62
44427.5	88.376	47.5581	1903.86	2075.18
44427.5	88.5483	48.3329	1931.11	2100.72
44427.5	88.9369	49.6438	1974.82	2021.1
44427.5	88.8637	49.2065	1959.04	2162.52
44427.5	89.0836	50.2291	1994.81	2126.76
44427.5	88.6931	48.5714	1937.47	2135.4
44427.5	88.5269	47.7401	1907.89	2066.75
44427.5	88.7316	48.3255	1926.83	2091.41
44427.5	88.6651	48.7119	1943.69	2040.02
44427.5	89.0281	49.5453	1968.88	2152.24
44427.5	88.7402	48.5051	1933.8	2118.19
44427.5	88.3606	47.3065	1894.12	1895.57
44427.5	89.1469	49.9564	1982.58	2002.64
44427.5	88.7241	48.3741	1928.93	1970.93
44427.5	88.6075	48.0009	1916.56	2092.13
44427.5	88.2168	46.7454	1874.7	1814.84
44427.5	89.0574	50.7699	2016.88	2153.22
44427.5	88.3701	47.3358	1895.09	2018.57
44427.5	88.6282	48.3505	1930.07	2036.55
44427.5	88.5012	47.9043	1915.01	2138.79
44427.5	89.0894	50.0896	1989.14	2030.93
44427.5	88.7392	48.8032	1945.71	2097.81
44427.5	88.2965	47.3643	1897.81	1906.56
44427.5	88.6744	49.043	1956.7	1883.17
44427.5	89.1055	50.3969	2000.99	1804.32
44427.5	88.1904	46.711	1873.88	1909.11
44427.5	88.192	47.462	1903.98	2087.84
44427.5	88.8654	49.5154	1971.3	2181.42
44427.5	88.5071	48.4856	1938.12	2012.53
44427.5	88.6479	48.5858	1939.04	2072.21
44427.5	88.4772	48.353	1933.47	2058
44427.5	88.3135	47.5859	1906.32	2050.41
44427.5	88.5746	48.4177	1933.93	2035.13
44427.5	88.9056	50.0142	1990.26	2123.2
44427.5	88.5058	48.457	1937	1956.24
44427.5	88.5589	48.621	1942.39	2059.73
44427.5	88.0647	46.2793	1859.22	2025.08
44427.5	88.8772	49.2167	1959.14	2108.12
44427.5	88.4795	47.9107	1915.73	1774.52
44427.5	88.875	49.2776	1961.62	1994.43
44427.5	88.6723	48.5931	1938.79	1969.23
44427.5	88.8925	49.3305	1963.34	2143.82
44427.5	88.6391	48.3153	1928.43	2068.41
44427.5	88.5036	47.512	1899.27	2041.32
44427.5	88.3489	47.5483	1904.05	2023.67
44427.5	88.9477	49.5444	1970.63	2100.85
44427.5	88.3476	46.7649	1872.71	2054.61
44427.5	88.6157	48.7083	1944.63	2083.47
44427.5	89.0824	49.6369	1971.32	2192.57
44427.5	89.1867	50.2405	1992.96	2140.92
44427.5	88.762	48.8566	1947.34	2114.09
44427.5	88.6966	48.2815	1925.83	2069.95
44427.5	88.4052	47.4552	1899.11	2008.89
44427.5	88.5733	48.1185	1922	2150.74
44427.5	88.4016	47.5328	1902.29	1988.14
44427.5	88.2504	47.0043	1884.37	2031.6
44427.5	88.8725	49.4705	1969.35	2128.07
44427.5	88.8387	48.9873	1950.86	2110.55
44427.5	88.6733	49.0778	1958.11	1924.4
44427.5	88.7272	49.086	1957.25	2149.16
44427.5	88.78	49.2256	1961.65	1859.29
44427.5	88.201	47.0551	1887.46	1892.86
44427.5	88.3619	47.7763	1912.9	2029.42
44427.5	88.4096	47.9095	1917.2	1972.78
44427.5	88.4705	48.3017	1931.56	1908.77
44427.5	88.2959	47.8317	1916.55	2031.07
44427.5	88.6855	49.0801	1957.93	2147.51
44427.5	88.4485	48.4345	1937.35	2098.54
44427.5	88.5611	48.1486	1923.47	2127.1
44427.5	88.5966	48.8937	1952.45	2107.46
44427.5	88.2652	48.1907	1931.61	2064.21
44427.5	88.3498	47.7348	1911.5	2136.01
44427.5	88.8037	49.834	1985.36	2047.7
44427.5	88.4229	48.1908	1928.16	2025.81
44427.5	88.2042	48.0681	1928.02	1918.39
44427.5	88.8267	50.5671	2014.05	2147.52
44427.5	88.3899	48.7815	1952.53	1974.35
44427.5	88.3997	48.2971	1932.93	2009.07
44427.5	88.6843	49.6991	1982.65	2185.79
44427.5	88.5681	50.1251	2002.27	2081.61
44427.5	88.7228	50.5431	2015.45	2204.58
44427.5	88.2616	48.54	1945.69	1754.54
44427.5	88.3999	48.9728	1959.96	2078.09
44427.5	88.3868	48.6433	1947.06	2161.71
44427.5	88.965	50.9159	2024.79	2186.86
44427.5	87.9509	47.6544	1916.94	2133.06
44427.5	88.5804	48.9919	1956.73	2089.68
44427.5	88.4959	49.933	1996.22	2083.71
44427.5	89.0346	51.445	2044.23	2221.6
44427.5	88.765	50.4662	2011.42	2161.4
44427.5	88.2236	48.1436	1930.63	2142.26
44427.5	88.2943	49.0645	1965.98	2127.96
44427.5	88.6829	50.6033	2018.76	2223.72
44427.5	89.0084	51.5038	2047.17	2224.6
44427.5	88.7401	50.8073	2025.59	2056.59
44427.5	88.598	49.773	1987.53	2156.52
44427.5	89.1735	52.2026	2071.1	2255.19
44427.5	88.5019	49.3169	1971.46	1945.97
44427.5	88.4689	49.5274	1980.61	2102.9
44427.5	88.6665	50.5845	2018.38	2187.29
44427.5	88.9406	51.396	2044.44	2232.72
44427.5	88.3301	49.4342	1979.99	2140.66
44427.5	88.4401	50.0773	2003.26	2156.9
44427.5	88.1772	48.3365	1939.38	2111.71
44427.5	88.7705	51.0763	2035.61	2006.19
44427.5	88.8137	50.8342	2024.98	2211.09
44427.5	88.7079	50.5138	2014.62	2220.93
44427.5	88.5625	50.2143	2005.96	1955.82
44427.5	88.6722	50.0376	1996.43	2011.42
44427.5	88.3245	48.9592	1961.09	2131.34
44427.5	88.465	49.43	1976.8	2174.61
44427.5	88.4681	49.1069	1963.81	2132.26
44427.5	88.9798	51.5034	2047.81	2205.26
44427.5	88.4881	49.9318	1996.35	2064.57
44427.5	88.9089	51.2359	2038.8	2205.97
44427.5	88.9873	51.4174	2044.21	2049.34
44427.5	88.5163	49.6384	1983.99	2154.76
44427.5	88.3875	49.2739	1972.29	2078.17
44427.5	88.5288	49.3718	1973.05	2172.42
44427.5	89.2559	51.7895	2052.81	2286.44
44427.5	88.5737	49.7387	1986.71	2051.09
44427.5	88.7554	50.4356	2010.42	2199.75
44427.5	88.4022	48.6401	1946.6	2038.78
44427.5	88.7345	50.7622	2023.92	2207.23
44427.5	88.4173	49.1515	1966.73	2013.1
44427.5	88.488	49.2748	1970.08	2135.77
44427.5	88.8255	50.8033	2023.48	2163.35
44427.5	89.0542	51.6417	2051.59	2222.59
44427.5	88.1843	48.6899	1953.4	2035.15
44427.5	88.5884	50.101	2000.85	2118.17
44427.5	88.1905	48.1019	1929.68	2108.92
44427.5	88.8409	50.601	2015.07	2179.19
44427.5	88.506	49.7444	1988.46	2164.28
44427.5	89.1465	52.094	2067.42	2174.1
44427.5	88.6769	50.2132	2003.33	2149.65
44427.5	89.0715	52.1447	2071.17	2222.93
44427.5	88.7301	50.6693	2020.31	2167.29
44427.5	88.5993	49.7978	1988.49	2038.38
44427.5	88.769	50.1628	1999.24	2180.09
44427.5	88.6519	50.147	2001.25	2149.34
44427.5	89.0131	50.9613	2025.49	2188.97
44427.5	88.5858	49.5019	1976.98	2102.12
44427.5	88.5966	49.8125	1989.14	2138.56
44427.5	88.7913	50.0474	1994.14	2230.2
44427.5	88.7833	49.7394	1982.05	2094.65
44427.5	88.8852	49.9297	1987.35	2048.17
44427.5	88.5723	49.174	1964.19	2171.05
44427.5	89.1171	50.8515	2018.77	2074.68
44427.5	88.7288	49.4793	1972.89	2137.08
44427.5	88.7495	49.9864	1992.65	2160.97
44427.5	88.3001	47.9229	1920.11	2079.64
44427.5	89.0135	50.1567	1993.51	2157.75
44427.5	88.9417	50.049	1990.83	2168.51
44427.5	88.7497	49.5596	1975.63	2037.95
44427.5	89.1937	50.9584	2021.28	2223.77
44427.5	88.6481	48.984	1954.92	2079.34
44427.5	88.4561	48.6821	1947.09	2108.69
44427.5	89.0759	50.9145	2022.21	2084.72
44427.5	88.675	49.1838	1962.3	2145.39
44427.5	88.415	47.8539	1914.86	2113.58
44427.5	88.8951	50.0655	1992.53	2167.01
44427.5	89.2084	51.1298	2027.74	2085.62
44427.5	88.9766	50.2417	1997.72	2135.76
44427.5	88.9826	50.4858	2007.29	2133.81
44427.5	88.9269	50.0609	1991.64	2007.39
44427.5	88.8996	50.5114	2010.18	2169.84
44427.5	88.5871	48.9507	1954.94	1983.5
44427.5	88.7456	49.9943	1993.05	2156.4
44427.5	88.5063	49.1617	1965.16	2103.7
44427.5	89.0621	50.5274	2007.14	2180.61
44427.5	88.5678	48.7071	1945.63	2084.12
44427.5	88.7704	49.2649	1963.42	2008.93
44427.5	88.9512	50.346	2002.43	2127.31
44427.5	88.6258	48.5124	1936.59	2164.71
44427.5	88.6243	49.5575	1978.34	2042
44427.5	88.6533	48.9604	1953.86	2111.61
44427.5	88.8772	49.682	1977.67	2140.61
44427.5	89.353	52.0891	2062.45	2248.17
44427.5	88.8919	49.4595	1968.48	2122.34
44427.5	88.6159	48.2641	1926.89	2085.24
44427.5	89.4022	51.4601	2036.42	2183.4
44427.5	88.5686	48.1847	1924.75	2045.81
44427.5	88.4079	47.9423	1918.55	2105.24
44427.5	88.78	49.3412	1966.25	2170.52
44427.5	88.6276	49.1214	1960.86	2096.25
44427.5	89.0303	50.7853	2018.11	2084.75
44427.5	88.8781	49.2716	1961.31	2005.74
44427.5	88.5568	48.3623	1932.1	2064.6
44427.5	88.9012	49.3486	1963.86	2119
44427.5	88.9756	49.754	1978.34	2127.18
44427.5	88.6955	49.0346	1955.9	1810.15
44427.5	88.5896	48.5687	1939.63	1832.83
44427.5	88.68	49.0462	1956.7	2104.18
44427.5	88.3569	47.4698	1900.74	2029.98
44427.5	88.6238	48.832	1949.39	1944.49
44427.5	89.145	50.5079	2004.51	2180.51
44427.5	88.556	47.9894	1917.22	2030.99
44427.5	89.0681	50.4815	2005.19	2210.59
44427.5	89.069	50.6842	2013.22	2103.38
44427.5	88.5565	48.0575	1919.93	1913.84
44427.5	89.1803	50.6889	2010.89	2217.14
44427.5	88.5392	48.9016	1954.03	2102.07
44427.5	88.6175	49.0069	1956.51	2068.84
44427.5	89.1099	50.8214	2017.74	2155.19
44427.5	88.5866	48.936	1954.36	2108.36
44427.5	88.6861	48.7062	1943	1975.32
44427.5	88.6227	48.7723	1947.03	2101.29
44427.5	89.263	50.7944	2013.21	1852.06
44427.5	88.5352	48.2105	1926.51	2104.51
44427.5	88.9966	49.645	1973.55	2125.89
44427.5	88.4416	47.9331	1917.45	2097.73
44427.5	88.7778	48.549	1934.73	2128.74
44427.5	88.8445	50.1259	1996.07	2048.02
44427.5	88.8446	49.2665	1961.85	2109.36
44427.5	88.819	49.0847	1955.17	1988.33
44427.5	88.7544	48.9294	1950.41	2109.04
44427.5	89.0704	49.8623	1980.54	2144.62
44427.5	88.9676	50.0424	1989.99	2146.81
44427.5	88.4709	47.8926	1915.19	2072.87
44427.5	88.7928	49.0137	1952.92	2109.59
44427.5	89.0769	49.5916	1969.64	2190.52
44427.5	88.9642	49.3277	1961.64	2083.25
44427.5	89.0717	49.7411	1975.7	2170.71
44427.5	89.3934	50.8937	2014.2	2217.69
44427.5	88.8486	48.5842	1934.59	1983.76
44427.5	88.9477	48.9672	1947.67	2141.83
44427.5	89.0964	49.2476	1955.55	2022.79
44427.5	88.7412	47.6596	1900.07	2075.85
44427.5	89.2736	50.1011	1985.49	2169.64
44427.5	88.8726	48.4777	1929.83	2123.82
44427.5	88.8721	47.8952	1906.65	1997.62
44427.5	89.0748	49.3927	1961.79	2165.88
44427.5	88.898	48.8561	1944.34	2071.38
44427.5	88.915	48.6241	1934.73	2054.06
44427.5	89.1082	49.4819	1964.6	2131.14
44427.5	88.8229	48.2605	1922.26	1933.94
44427.5	88.8005	48.3021	1924.4	2080.11
44427.5	88.5411	47.2238	1886.95	2019.39
44427.5	89.1339	49.7329	1973.99	2114.02
44427.5	89.0958	49.1436	1951.44	1968.77
44427.5	88.9981	48.9721	1946.76	1858.68
44427.5	89.2187	49.4516	1960.96	2150.18
44427.5	89.1745	49.4336	1961.22	2116.46
44427.5	88.7232	47.8523	1908.14	2108
44427.5	88.6965	47.3978	1890.59	2081.55
44427.5	88.7096	48.0906	1917.94	1999.23
44427.5	89.2219	50.1851	1989.97	1918.26
44427.5	89.2865	50.2913	1992.75	2126.78
44427.5	88.6189	47.3815	1891.59	2018.75
44427.5	88.9674	48.5046	1928.84	2153.95
44427.5	88.7278	47.9338	1911.29	2079.46
44427.5	89.1713	49.816	1976.46	2162.6
44427.5	89.0862	49.3404	1959.46	2145.93
44427.5	89.1438	49.5805	1967.72	2078.76
44427.5	88.9726	48.3808	1923.81	2090.05
44427.5	88.1943	45.9924	1844.98	2013.15
44427.5	89.0152	49.554	1969.51	1936.79
44427.5	88.8922	48.8762	1945.26	2109.52
44427.5	89.2943	49.9034	1977.2	2092.91
44427.5	89.1495	49.4517	1962.49	2141.4
44427.5	89.2841	49.9348	1978.67	2118.57
44427.5	88.8854	48.3633	1925	2123.65
44427.5	89.2712	49.5162	1962.37	2170.55
44427.5	88.9321	48.6335	1934.73	2096.01
44427.5	89.019	49.0179	1948.12	2144.11
44427.5	89.0093	48.7754	1938.7	2113.88
44427.5	89.1209	49.674	1971.94	1978.1
44427.5	89.2758	49.6708	1968.39	2114.18
44427.5	88.9053	48.1459	1915.92	2068.2
44427.5	89.5323	51.1033	2019.36	2168.46
44427.5	89.0583	48.6529	1932.77	2103.54
44427.5	89.1985	49.4573	1961.63	2122.48
44427.5	89.0011	49.1627	1954.27	2110.45
44427.5	88.7864	47.9128	1909.19	2061.24
44427.5	88.7734	47.7996	1904.96	2076.52
44427.5	88.7825	47.6062	1897.06	1880.97
44427.5	88.8331	48.2071	1919.91	2052.4
44427.5	88.4505	46.9221	1876.82	2051.68
44427.5	89.0072	48.6378	1933.27	2117.58
44427.5	88.9725	49.0307	1949.65	2077.03
44427.5	88.5409	46.6292	1863.2	2077.02
44427.5	88.7601	48.2487	1923.14	2057.61
44427.5	88.766	48.0274	1914.2	2078.85
44427.5	89.41	50.2008	1986.41	2128.91
44427.5	89.2952	50.071	1983.82	2017.33
44427.5	89.1557	49.4592	1962.65	2115.29
44427.5	89.2069	49.3665	1957.85	2036.64
44427.5	88.5765	47.4949	1897.03	1999.65
44427.5	89.0586	48.7925	1938.31	2137.28
44427.5	88.9635	48.6129	1933.23	2006.37
44427.5	88.6879	47.4274	1891.95	1902.17
44427.5	88.9634	48.6508	1934.74	2098.26
44427.5	89.0927	49.2469	1955.61	2133.36
44427.5	89.2611	49.2086	1950.4	2134.91
44427.5	89.5577	50.4422	1992.67	1989.85
44427.5	89.3475	49.5902	1963.62	2127.84
44427.5	88.7091	47.3624	1888.91	1886.79
44427.5	89.1205	49.3775	1960.18	1879.56
44427.5	88.6204	47.2277	1885.42	1978.17
44427.5	88.6952	47.2457	1884.55	1974.66
44427.5	89.0305	48.9046	1943.37	2113.96
44427.5	89.2755	49.9314	1978.73	2165.05
44427.5	89.0432	48.5612	1929.45	2155.02
44427.5	88.4943	46.3161	1851.66	2020.96
44427.5	88.8917	47.8466	1904.3	2040.68
44427.5	88.8214	47.5403	1893.6	2072.9
44427.5	88.9949	48.3946	1923.87	1933.15
44427.5	88.5645	46.6506	1863.56	2056.33
44427.5	88.9808	48.7928	1940.01	2065.65
44427.5	89.3346	49.1928	1948.17	1969.52
44427.5	89.1633	49.1106	1948.65	2117.17
44427.5	88.9381	48.0293	1910.57	1937.87
44427.5	89.0036	48.1877	1915.46	2057.61
44427.5	89.3951	50.3815	1993.89	2027.17
44427.5	89.103	48.8991	1941.57	1947.75
44427.5	88.951	48.3893	1924.61	2068.87
44427.5	89.2656	49.2056	1950.18	2098.41
44427.5	89.468	49.8046	1969.46	2179.04
44427.5	88.841	47.6305	1896.78	2079.19
44427.5	89.0691	49.2924	1957.93	2036.42
44427.5	88.999	48.8828	1943.19	2081.9
44427.5	89.0515	48.84	1940.35	2027.98
44427.5	88.98	48.0853	1911.9	2094.9
44427.5	88.6529	47.1964	1883.48	2065.28
44427.5	89.0477	48.5986	1930.84	2056.45
44427.5	88.8122	47.6407	1897.8	2067.55
44427.5	88.8384	48.0613	1913.99	2111.75
44427.5	89.096	48.8282	1938.91	2142.54
44427.5	88.6931	47.2312	1884.01	2013.07
44427.5	89.0552	48.6902	1934.32	2093.73
44427.5	88.8882	48.2177	1919.14	1897.68
44427.5	89.3332	49.1881	1948.01	2154.85
44427.5	88.9941	48.1771	1915.24	2055.82
44427.5	89.2484	49.3065	1954.56	2125.41
44427.5	89.0013	48.4309	1925.18	2096.84
44427.5	89.0207	47.817	1900.36	2111.14
44427.5	88.7131	47.0096	1874.75	2022.45
44427.5	88.6707	47.3312	1888.48	1921.88
44427.5	88.5828	46.6065	1861.41	2017.99
44427.5	88.5476	46.7097	1866.27	1988.51
44427.5	89.4496	50.4115	1993.87	1915.83
44427.5	89.06	48.71	1935	1893.16
44427.5	88.7429	47.4057	1889.91	2015.25
44427.5	88.9517	47.7164	1897.83	1905.72
44427.5	89.4334	49.507	1958.45	2088.4
44427.5	89.5094	50.1659	1982.83	2103.04
44427.5	88.477	46.047	1841.26	2037.43
44427.5	88.7971	47.6793	1899.66	2057.04
44427.5	88.8758	47.4656	1889.47	2060.9
44427.5	88.6153	46.7765	1867.51	2036.21
44427.5	89.0305	48.5236	1928.23	2116.13
44427.5	88.875	48.0362	1912.2	2028.79
44427.5	88.6791	47.1573	1881.36	2044.61
44427.5	89.0971	48.9735	1944.65	2132.53
44427.5	89.2608	49.5269	1963.02	2152.05
44427.5	89.2436	49.9217	1979.05	2114.23
44427.5	89.2559	49.0544	1944.4	2158.43
44427.5	89.0248	48.7895	1938.92	2135.84
44427.5	88.8435	48.2435	1921.13	1951
44427.5	89.2993	49.6156	1965.69	2061.72
44427.5	88.8993	48.7057	1938.32	2017.91
44427.5	88.9172	47.6783	1897.05	1939.21
44427.5	89.1425	49.0791	1947.86	2131.46
44427.5	89.1299	48.4669	1923.83	2093.55
44427.5	88.6834	47.0712	1877.84	2065.47
44427.5	88.6621	47.2004	1883.44	2003.85
44427.5	89.142	48.8086	1937.13	2127.62
44427.5	89.3441	49.3555	1954.41	2135.7
44427.5	89.0286	48.0806	1910.67	2105.47
44427.5	89.352	49.7639	1970.4	2071.79
44427.5	89.0589	47.6162	1891.57	1874.6
44427.5	88.5558	46.4716	1856.59	1856.36
44427.5	89.3317	49.0345	1941.96	2100.25
44427.5	89.0795	48.2645	1916.88	1914.83
44427.5	89.0604	48.0242	1907.74	1876.28
[truncated: 3,097 more rows]

## Sheet: Ground Site 4
Time - Excel, CST [days]	Methane Volume Fraction [%]	VentX Methane Mass Flow [kg/h]	VentX Flow Rate [m3/day]	Ultrasonic Flow Rate [m3/day]
44427.6	90.0305	55.3988	2176.98	2445.77
44427.6	89.6642	54.9939	2169.9	2445.08
44427.6	89.3521	52.6652	2085.28	2287.01
44427.6	89.8531	54.1324	2131.42	2567.06
44427.6	89.8438	54.8044	2158.1	2441.99
44427.6	90.1662	66.5639	2611.8	2867.87
44427.6	89.4053	60.2502	2384.18	2570.26
44427.6	89.9994	60.3908	2373.97	2618.04
44427.6	89.5376	57.5496	2273.95	2525.14
44427.6	89.5913	56.4249	2228.18	2540.6
44427.6	89.6557	54.1526	2136.91	2542.48
44427.6	90.1336	59.4122	2332.03	2601.69
44427.6	89.3945	54.3326	2150.28	2847.37
44427.6	89.9381	62.144	2444.56	2980.97
44427.6	90.2767	68.613	2688.91	2903.7
44427.6	90.0605	64.8717	2548.39	2852.28
44427.6	89.6612	61.3374	2420.28	2688.42
44427.6	89.4291	60.0603	2376.04	2512.24
44427.6	89.8111	59.5773	2346.9	2590.89
44427.6	89.4097	57.556	2277.46	2434.5
44427.6	89.7228	56.738	2237.26	2536.35
44427.6	89.5723	54.9976	2172.27	2407.37
44427.6	90.1428	55.9803	2197.1	2387.24
44427.6	89.575	53.0258	2094.33	2449.96
44427.6	90.0352	53.3925	2098.03	2926.73
44427.6	89.8042	60.2662	2374.23	2651.76
44427.6	90.0673	59.9957	2356.67	2570.69
44427.6	89.5959	58.6591	2316.29	2474.28
44427.6	89.3351	54.9482	2176.09	2461.35
44427.6	89.3739	54.5034	2157.53	2934.47
44427.6	89.8968	66.7287	2626.11	3002.49
44427.6	89.6372	62.2299	2456.15	2777.59
44427.6	89.892	63.4865	2498.65	2744.9
44427.6	89.8563	61.6404	2426.96	2595.01
44427.6	89.7373	59.4213	2342.68	2608.53
44427.6	89.7664	58.8962	2321.23	2596.06
44427.6	89.978	59.646	2345.25	2596.7
44427.6	89.6317	55.4462	2188.54	2588.7
44427.6	89.8349	60.5799	2385.77	2603.26
44427.6	89.9592	58.7146	2309.12	2520.25
44427.6	89.7417	57.0477	2248.99	2444.67
44427.6	89.8101	55.6259	2191.28	2367.8
44427.6	89.822	57.7208	2273.5	2580.75
44427.6	89.7983	58.2167	2293.64	2615.95
44427.6	89.818	57.4524	2263.03	2527.54
44427.6	90.1372	58.4029	2292.32	2554.22
44427.6	90.0975	56.0959	2202.74	2988.63
44427.6	89.6931	64.1213	2529.23	2806.35
44427.6	89.9452	65.0773	2559.74	2908.24
44427.6	89.7414	62.0387	2445.76	2772.22
44427.6	89.6764	62.2712	2456.71	2791.51
44427.6	90.0124	62.9918	2475.86	2702.32
44427.6	89.8293	61.6027	2426.2	2720.67
44427.6	89.8092	59.8284	2356.85	2632.53
44427.6	89.9463	58.1101	2285.67	2522.01
44427.6	90.1092	57.7285	2266.55	2479.19
44427.6	90.1644	56.511	2217.39	2481.83
44427.6	89.4969	52.7271	2084.35	2293.23
44427.6	90.1215	54.9632	2157.69	3108.42
44427.6	89.925	59.3517	2335.06	2806.53
44427.6	89.7779	66.658	2626.8	2838.86
44427.6	89.4108	61.3669	2428.22	2733.55
44427.6	90.1783	64.2465	2520.53	2712.84
44427.6	89.8888	60.2561	2371.59	2551.52
44427.6	89.7234	56.9857	2247.01	2380.02
44427.6	89.8985	56.2265	2212.76	2414.65
44427.6	89.8429	53.9602	2124.88	2460.84
44427.6	89.9832	54.8192	2155.34	2406.15
44427.6	89.7531	54.7258	2157.18	2368.64
44427.6	89.7402	53.5172	2109.85	2623.66
44427.6	89.7762	51.1283	2014.86	2498.27
44427.6	90.084	58.7004	2305.36	2483.32
44427.6	90.1248	54.6855	2146.7	2423.3
44427.6	89.8502	53.497	2106.47	2261.03
44427.6	89.5914	52.1994	2061.32	2786.03
44427.6	90.0904	54.6356	2145.57	2942.52
44427.6	90.0783	66.0673	2594.84	2710.54
44427.6	89.8135	60.8603	2397.38	2517.93
44427.6	89.6896	59.2369	2336.66	2470.69
44427.6	90.203	58.8807	2309.39	2682.51
44427.6	89.9494	57.9532	2279.42	2475.4
44427.6	89.6407	55.6761	2197.4	2690.87
44427.6	89.6464	53.997	2130.99	2621.17
44427.6	89.9249	60.2855	2371.8	2492.9
44427.6	89.4061	53.7324	2126.25	2450.53
44427.6	90.3439	58.0816	2274.49	2563.31
44427.6	90.093	56.6493	2224.58	2623.65
44427.6	89.4604	52.1526	2062.48	2750.85
44427.6	89.7232	64.0645	2526.14	2803.3
44427.6	90.111	63.0737	2476.37	2705.1
44427.6	89.781	60.3476	2378.05	2624.81
44427.6	89.5439	57.2558	2262.18	2525.19
44427.6	89.9402	57.7549	2271.85	2572.99
44427.6	90.0148	61.4363	2414.66	2555.16
44427.6	90.2226	59.5441	2334.9	2666.5
44427.6	90.0622	59.0523	2319.74	2932.14
44427.6	89.7537	54.3291	2141.53	2961.93
44427.6	90.1654	67.4336	2645.95	2987.32
44427.6	90.0531	65.7287	2582.27	2840.7
44427.6	89.7745	63.7284	2511.45	2696.39
44427.6	90.165	62.1719	2439.5	2758.35
44427.6	89.4518	57.5943	2277.9	2523.18
44427.6	89.95	59.9117	2356.43	2574.6
44427.6	90.0734	57.6823	2265.64	2566.23
44427.6	89.9163	59.1133	2325.9	2546.02
44427.6	89.6618	54.9155	2166.86	2526.66
44427.6	89.7559	60.6926	2392.31	2671.9
44427.6	89.9895	57.9247	2277.28	2620.16
44427.6	89.615	56.1259	2215.78	2651.5
44427.6	89.698	55.8413	2202.51	2778.8
44427.6	89.7434	60.4728	2383.98	2742.41
44427.6	89.7833	60.2538	2374.29	2578.19
44427.6	89.599	56.3011	2223.1	2829.74
44427.6	89.647	55.3374	2183.88	2626.54
44427.6	89.987	63.1042	2480.98	2713.81
44427.6	89.8955	60.2005	2369.23	2629.67
44427.6	89.8272	57.4885	2264.21	2680.52
44427.6	89.8763	62.9128	2476.5	2677.84
44427.6	89.8304	60.5138	2383.29	2594.99
44427.6	89.91	59.2044	2329.65	2609.36
44427.6	89.6347	56.2091	2218.58	2931.51
44427.6	89.8762	65.5782	2581.42	2826.73
44427.6	89.6489	63.8702	2520.57	2764.8
44427.6	89.6982	62.1707	2452.15	2735.59
44427.6	89.6005	60.2926	2380.67	2676.11
44427.6	89.98	60.944	2396.24	2669.89
44427.6	90.0413	61.2244	2405.62	2634.51
44427.6	90.2334	60.9992	2391.67	2572.07
44427.6	89.7585	55.6234	2192.43	2605.64
44427.6	89.9656	61.3226	2411.51	2663.13
44427.6	89.695	56.3808	2223.86	2557.71
44427.6	89.9012	57.6212	2267.58	2861.99
44427.6	89.6054	53.9227	2129.03	2709.82
44427.6	89.4698	63.2398	2500.68	2766.59
44427.6	90.1888	64.1901	2518.03	2845.91
44427.6	89.8152	61.4583	2420.89	2493.33
44427.6	89.9707	59.7766	2350.58	2626.08
44427.6	89.4844	56.9849	2252.98	2577.64
44427.6	89.7194	56.8864	2243.2	2645.44
44427.6	89.7861	59.0684	2327.51	2474.36
44427.6	89.4948	54.7833	2165.69	2665.83
44427.6	89.7338	54.1586	2135.29	2834.24
44427.6	89.6662	63.0247	2486.72	2704.83
44427.6	89.9591	61.089	2402.5	2708.87
44427.6	90.0779	60.3295	2369.5	2689.48
44427.6	89.7069	58.4796	2306.34	2506.21
44427.6	89.4435	55.7971	2207.03	2442.08
44427.6	89.632	55.6739	2197.52	2973.13
44427.6	90.067	59.9259	2353.93	2775.02
44427.6	89.8664	63.4971	2499.78	2762.48
44427.6	89.6869	61.7993	2437.81	2659.23
44427.6	89.589	58.6521	2316.19	2513.3
44427.6	90.0005	58.6291	2304.69	2632.09
44427.6	89.5611	55.0934	2176.33	2501.5
44427.6	89.7775	56.0348	2208.19	2731.18
44427.6	90.0328	65.0287	2555.34	2741.79
44427.6	89.9475	60.3495	2373.72	2552.25
44427.6	90.0363	60.547	2379.14	2628.51
44427.6	89.8405	58.384	2299.15	2489.45
44427.6	89.9237	56.0649	2205.78	2784.97
44427.6	89.6948	58.6484	2313.31	2650.86
44427.6	89.969	56.9699	2240.25	2574.89
44427.6	90.1019	59.8391	2349.61	2543.48
44427.6	89.4756	54.4015	2151.05	2416.41
44427.6	90.0984	55.7356	2188.57	2768.54
44427.6	89.5497	60.6223	2395.04	2603.14
44427.6	90.0177	60.7351	2387.02	2673.3
44427.6	89.8669	58.786	2314.3	2699.82
44427.6	89.8037	57.8302	2278.27	2919.77
44427.6	89.8601	64.1581	2525.97	2778.33
44427.6	90.4638	65.0048	2542.23	2955.76
44427.6	89.7958	61.9437	2440.54	2622.65
44427.6	89.7292	58.5105	2306.98	2682.43
44427.6	90.1068	59.7864	2347.41	2755.86
44427.6	89.973	61.5978	2422.13	2628.68
44427.6	90.1164	59.8588	2350.01	2571.14
44427.6	90.1658	58.5468	2297.24	2601.32
44427.6	89.5515	53.014	2094.41	2469.85
44427.6	90.0295	59.4315	2335.48	2549.91
44427.6	89.6648	55.7906	2201.32	2387.23
44427.6	89.8332	55.4275	2182.9	2415.37
44427.6	89.94	54.4158	2140.51	2689.78
44427.6	89.8783	60.2899	2373.2	2619.55
44427.6	89.7506	58.8367	2319.29	2489.87
44427.6	90.0178	57.5876	2263.32	2559.49
44427.6	90.0498	56.6832	2226.98	2984.79
44427.6	89.8699	63.6683	2506.42	2795.99
44427.6	90.0524	63.5704	2497.5	2681.29
44427.6	90.137	63.1517	2478.71	2741.9
44427.6	89.9333	59.846	2354.29	2614.9
44427.6	90.1323	59.1601	2322.16	2482.85
44427.6	89.6527	54.701	2158.62	2516.21
44427.6	89.8323	54.4272	2143.52	2526.11
44427.6	89.481	55.0407	2176.2	2695.3
44427.6	90.2971	65.176	2553.63	2874.85
44427.6	89.6175	59.0657	2331.78	2620.38
44427.6	89.9969	60.7876	2389.64	2654.17
44427.6	90.3502	59.8988	2345.49	2772.96
44427.6	89.8756	57.1801	2250.86	2560.11
44427.6	89.6066	56.0109	2211.45	2523.06
44427.6	89.9241	56.6233	2227.74	2518.28
44427.6	89.7112	54.3132	2141.92	2413.89
44427.6	90.288	56.01	2194.73	2544.67
44427.6	90.1345	57.6097	2261.25	2890.16
44427.6	90.2387	59.5189	2333.49	2948.15
44427.6	90.3749	67.6788	2649.41	2837.1
44427.6	89.9222	64.5052	2537.89	2784.88
44427.6	90.3784	64.714	2533.25	2881.19
44427.6	89.8669	61.4073	2417.49	2648.01
44427.6	89.7004	59.3728	2341.74	2801.95
44427.6	89.4283	61.7679	2443.62	2597.08
44427.6	89.8608	61.1878	2409.01	2547.38
44427.6	90.1771	61.8584	2426.87	2662.11
44427.6	89.8832	57.6569	2269.44	2767.05
44427.6	89.5997	53.9781	2131.35	2547.63
44427.6	89.3827	56.6335	2241.63	2438.5
44427.6	89.5435	57.3453	2265.73	2410.54
44427.6	90.026	57.5496	2261.62	2521.08
44427.6	89.6951	55.093	2173.06	3053.52
44427.6	89.8032	62.3873	2457.81	2838.01
44427.6	89.8746	63.8387	2513	2791.88
44427.6	89.715	62.873	2479.38	2653.35
44427.6	90.1665	63.5607	2493.95	2676.64
44427.6	89.8261	59.187	2331.14	2690.09
44427.6	89.9777	59.8587	2353.63	2650.38
44427.6	89.8259	59.628	2348.52	2749.47
44427.6	89.6707	60.388	2382.56	2528.88
44427.6	89.7888	59.4514	2342.53	2499.23
44427.6	89.8167	56.1676	2212.45	2694.26
44427.6	89.7176	54.5546	2151.29	2613.35
44427.6	90.2792	61.877	2424.86	2604.8
44427.6	90.1774	58.0451	2277.26	2455.89
44427.6	90.21	55.9194	2193.07	2558.81
44427.6	89.9602	52.857	2078.72	2518.64
44427.6	89.2822	55.0539	2181.56	2333.93
44427.6	90.1487	55.1646	2164.94	2835.92
44427.6	89.7381	54.0256	2129.94	2601.87
44427.6	90.2436	63.0027	2469.95	2723.93
44427.6	89.6057	57.7097	2278.55	2641.4
44427.6	89.9225	58.7366	2310.92	2649.49
44427.6	89.985	59.2987	2331.42	2566.03
44427.6	90.0832	59.3103	2329.33	2502.34
44427.6	90.2136	57.0582	2237.64	2536.42
44427.6	89.987	56.01	2202.07	2588.9
44427.6	90.1504	64.2108	2519.91	2869.74
44427.6	89.9054	64.6761	2545.09	2777.69
44427.6	89.4694	60.2684	2383.2	2612.86
44427.6	89.8885	59.8533	2355.74	2603.6
44427.6	89.9625	61.0232	2399.82	2710.08
44427.6	89.7426	57.6092	2271.11	2457.11
44427.6	89.6531	54.9652	2169.04	2437.03
44427.6	89.7381	54.0308	2130.15	2334.36
44427.6	89.7421	54.669	2155.21	2345.26
44427.6	89.6423	52.2728	2063.04	2310.44
44427.6	89.8584	52.4321	2064.35	2223.62
44427.6	89.8274	50.4887	1988.52	2199.97
44427.6	89.5193	50.0042	1976.22	2671.85
44427.6	89.6285	60.0465	2370.21	2526.06
44427.6	89.7635	57.8143	2278.66	2381.33
44427.6	90.0095	55.067	2164.45	2488.76
44427.6	89.5741	52.8631	2087.92	2402.98
44427.6	89.8418	52.8011	2079.26	2261.91
44427.6	89.9449	54.3442	2137.58	2204.97
44427.6	90.0012	49.6428	1951.43	2516.15
44427.6	89.9078	55.5754	2186.91	2369.67
44427.6	89.8564	51.5778	2030.76	2367.29
44427.6	89.5584	49.83	1968.47	2360.44
44427.6	89.9053	49.8203	1960.49	2411.07
44427.6	89.7096	50.9497	2009.31	2274.55
44427.6	89.7961	51.656	2035.21	2346.4
44427.6	89.936	51.6148	2030.42	2201.14
44427.6	90.0779	48.7518	1914.77	2123.96
44427.6	89.8307	46.2704	1822.31	2703.53
44427.6	89.853	59.7897	2354.18	2404.94
44427.6	89.9412	55.1024	2167.49	2375.7
44427.6	90.2036	57.9527	2272.98	2362.76
44427.6	89.9878	54.4375	2140.22	2351.96
44427.6	90.0038	51.3848	2019.85	2334.99
44427.6	89.8107	49.5432	1951.64	2192.56
44427.6	90.0812	49.8914	1959.46	2236.18
44427.6	89.9018	47.7315	1878.37	2094.22
44427.6	90.1937	47.017	1844.26	2025.64
44427.6	90.1704	44.9889	1765.17	2230.92
44427.6	89.5674	45.8949	1812.84	2538.12
44427.6	89.6395	53.7151	2120.03	2622.06
44427.6	89.8193	60.8699	2397.6	2536.27
44427.6	89.6397	57.0116	2250.13	2536.51
44427.6	90.0007	57.9834	2279.31	2429.05
44427.6	90.0616	54.2971	2132.95	2324.95
44427.6	89.9107	51.3489	2020.53	2327.53
44427.6	89.7541	50.3684	1985.4	2049
44427.6	89.6505	48.1135	1898.71	1943.47
44427.6	90.0338	45.366	1782.66	2080.63
44427.6	89.2078	42.618	1690.19	1889.65
44427.6	89.7079	44.3776	1750.16	1925.09
44427.6	89.764	43.513	1714.99	2051.32
44427.6	90.0646	45.2635	1778.03	1952.52
44427.6	89.8725	43.5431	1714.1	1953.47
44427.6	90.1933	50.6424	1986.48	2108.08
44427.6	90.0124	45.2308	1777.77	2103.43
44427.6	89.4524	44.4062	1756.29	2472.73
44427.6	89.8927	45.6697	1797.42	2565.4
44427.6	90.0157	58.7471	2308.94	2629.45
44427.6	89.8219	57.944	2282.29	2545.61
44427.6	89.6527	56.3394	2223.28	2416.36
44427.6	90.2651	58.8574	2306.89	2748.91
44427.6	90.0594	56.2213	2208.6	2561.92
44427.6	90.0699	58.5515	2299.87	2504.6
44427.6	89.5354	52.5778	2077.55	2473.9
44427.6	89.7543	53.7538	2118.84	2311.56
44427.6	90.1154	53.0374	2082.23	2350.45
44427.6	90.3341	51.2522	2007.27	2329.54
44427.6	89.6413	48.5455	1915.96	2607.85
44427.6	90.1782	64.3405	2524.22	2688.01
44427.6	89.4716	56.6558	2240.29	2458.79
44427.6	90.1143	59.4017	2332.12	2516.09
44427.6	89.9492	55.0717	2166.09	2454.65
44427.6	89.5887	52.4076	2069.59	2330.1
44427.6	89.7001	51.5376	2032.71	2174.61
44427.6	89.9336	48.5272	1909.01	2643.35
44427.6	89.7	49.3317	1945.71	2460.48
44427.6	90.1826	56.3511	2210.67	2341.44
44427.6	90.322	52.3021	2048.66	2276.5
44427.6	89.6785	49.0181	1933.81	2280.87
44427.6	89.9121	48.5756	1911.37	2633.85
44427.6	89.9975	61.6407	2423.16	2659.9
44427.6	89.5575	56.2356	2221.54	2539.59
44427.6	89.6497	57.6928	2276.76	2457.21
44427.6	90.2496	57.2926	2245.94	2422.57
44427.6	89.7313	52.6919	2077.52	2368.53
44427.6	89.5246	52.6666	2081.31	2307.65
44427.6	89.9228	64.3541	2531.93	2867.75
44427.6	89.8898	61.0843	2404.16	2897.22
44427.6	89.3777	57.0111	2256.71	2651.66
44427.6	89.7633	56.1752	2214.07	2627.73
44427.6	89.7546	54.7289	2157.27	2548.67
44427.6	89.9097	52.4409	2063.52	2552.31
44427.6	89.5984	50.1177	1978.95	2429.72
44427.6	90.3997	51.3941	2011.36	2515.31
44427.6	89.4802	47.454	1876.25	2292.23
44427.6	90.1733	48.3093	1895.39	2362.62
44427.6	89.593	47.6211	1880.49	2245.97
44427.6	89.8219	48.1343	1895.91	2223.06
44427.6	89.7507	48.2607	1902.39	2246.56
44427.6	89.6097	60.8118	2400.92	2115.21
44427.6	89.8544	58.8091	2315.53	2143.95
44427.6	89.8533	59.7236	2351.56	2641.85
44427.6	89.7868	56.274	2217.38	2686.38
44427.6	90.1138	56.8775	2233.03	2518.11
44427.6	90.0015	55.2738	2172.77	2448.77
44427.6	90.1102	57.6055	2261.7	2410.7
44427.6	90.3067	54.8181	2147.58	2443.97
44427.6	89.655	52.1588	2058.25	2228.82
44427.6	90.125	52.5361	2062.33	2280.45
44427.6	89.7422	49.2743	1942.53	2859.1
44427.6	90.2319	64.615	2533.48	2828.77
44427.6	89.8028	58.405	2300.94	2560.22
44427.6	89.6434	57.7389	2278.74	2571.61
44427.6	89.8366	56.4713	2223.92	2471.58
44427.6	90.1247	55.8288	2191.59	2427.88
44427.6	89.9713	53.0738	2086.99	2355.53
44427.6	90.0819	52.3114	2054.49	2277.81
44427.6	90.2211	52.0696	2041.84	2223.95
44427.6	89.9405	50.7593	1996.66	2281.75
44427.6	89.7806	48.6478	1917.01	2144.16
44427.6	90.425	48.9993	1917.11	2231.76
44427.6	89.5604	49.4176	1952.14	2250.23
44427.6	89.6685	49.6658	1959.58	2194.64
44427.6	89.7788	47.8425	1885.32	2586.79
44427.6	89.9495	55.5113	2183.37	2373.83
44427.6	89.9337	53.744	2114.23	2425.47
44427.6	90.3517	54.6236	2138.89	2939.83
44427.6	90.3038	64.0371	2508.82	2849.96
44427.6	89.9087	59.3633	2335.94	2779.05
44427.6	89.7653	59.4752	2344.08	2575.09
44427.6	90.1877	58.5038	2294.99	2495.61
44427.6	89.8452	56.8616	2239.08	2418.24
44427.6	90.0426	55.4221	2177.61	2487.42
44427.6	90.2472	55.6053	2179.85	2975.73
44427.6	89.8031	64.1699	2528.04	2859.75
44427.6	89.9324	62.759	2468.91	2726.92
44427.6	89.887	59.9355	2359.02	2714.75
44427.6	89.7213	56.6617	2234.28	2385.86
44427.6	89.7737	50.1764	1977.4	2205.86
44427.6	89.9355	49.0819	1930.79	2120.09
44427.6	89.5282	46.2897	1829.23	2094.03
44427.6	89.6876	49.5417	1954.26	2040.35
44427.6	90.1111	47.8383	1878.2	2600.22
44427.6	89.9535	55.4978	2182.74	2468.77
44427.6	90.0123	53.7077	2110.96	2441.04
44427.6	89.8756	52.5697	2069.37	2354.04
44427.6	90.3925	54.559	2135.4	2975.57
44427.6	90.1118	62.6047	2457.93	2822.84
44427.6	90.4906	66.2996	2592.1	2923.05
44427.6	90.195	64.8907	2545.33	2918.06
44427.6	89.3927	59.7524	2364.82	2704.13
44427.6	90.1438	61.6039	2417.78	2795.18
44427.6	89.9193	63.0598	2481.1	2703.1
44427.6	89.6521	58.3481	2302.56	2676.28
44427.6	89.902	60.9065	2396.84	2721.31
44427.6	89.6792	57.377	2263.55	2468.83
44427.6	90.1673	58.8013	2307.19	2814.24
44427.6	90.6279	58.5144	2284.26	2959.62
44427.6	89.7158	63.2401	2493.84	2600.76
44427.6	89.7228	58.2321	2296.17	2646.29
44427.6	89.8294	60.5058	2382.99	2565.85
44427.6	89.898	59.5441	2343.33	2968.86
44427.6	90.4259	64.3374	2517.19	3112.4
44427.6	89.7997	64.6954	2548.84	2900.61
44427.6	90.5104	67.6982	2646.21	2971.84
44427.6	90.2641	64.222	2517.17	2870.49
44427.6	90.0966	62.5601	2456.59	2702.33
44427.6	90.1277	62.4369	2450.91	2742.63
44427.6	89.8151	58.4164	2301.07	2706.32
44427.6	89.7753	60.4535	2382.37	2732.38
44427.6	90.4528	63.6343	2488.94	2675.86
44427.6	89.5411	57.3335	2265.33	3002.26
44427.6	89.8622	60.343	2375.72	2964.25
44427.6	90.1159	64.8378	2545.49	2752
44427.6	89.6565	59.9505	2365.68	2586.42
44427.6	89.3677	58.2163	2304.67	2451.52
44427.6	90.2449	59.5369	2334.04	2661.55
44427.6	89.9822	58.4808	2299.33	2463.78
44427.6	89.9625	56.7383	2231.31	2349.6
44427.6	89.416	55.4421	2193.66	2332.94
44427.6	89.8563	64.7177	2548.12	2789
44427.6	89.74	63.1519	2489.69	2774.81
44427.6	90.4424	66.3809	2596.67	2887.75
44427.6	90.048	61.5049	2416.46	2712.17
44427.6	90.3327	62.5113	2448.27	2775.56
44427.6	90.2463	59.9322	2349.5	2729.94
44427.6	89.8979	59.1544	2328	2590.7
44427.6	90.3908	59.8116	2341.02	2593.56
44427.6	90.0135	56.4186	2217.48	2639.31
44427.6	90.0555	57.993	2278.29	2495.42
44427.6	90.2033	55.7614	2187.04	2660.56
44427.6	90.2472	62.4289	2447.35	2594.68
44427.6	89.7509	55.2802	2179.09	2583.59
44427.6	89.7061	56.5438	2230.01	2504.46
44427.6	90.1074	57.8485	2271.31	2553.12
44427.6	90.3637	57.613	2255.65	3071.17
44427.6	90.328	66.6195	2609.3	2942.51
44427.6	89.8633	64.7258	2548.24	2850.1
44427.6	89.7389	61.8211	2437.25	2712.95
44427.6	90.2165	62.7486	2460.72	2878.96
44427.6	89.7609	57.9215	2282.95	2549.52
44427.6	90.2704	58.4635	2291.31	2677.16
44427.6	90.1871	57.6385	2261.06	2639.03
44427.6	90.0841	59.5462	2338.57	2534.46
44427.6	90.5222	58.5541	2288.48	2600.72
44427.6	89.6909	53.7304	2119.42	2934.28
44427.6	90.2136	55.8105	2188.71	2933.09
44427.6	90.3423	68.0338	2664.27	2814.18
44427.6	90.2042	63.5491	2492.45	2767.42
44427.6	89.9513	60.5048	2379.72	2600.39
44427.6	90.2595	62.2071	2438.33	2669.51
44427.6	90.368	59.1303	2314.94	2638.45
44427.6	89.6994	54.8978	2165.26	2573.99
44427.6	90.6277	69.0491	2695.52	2947.77
44427.6	90.3045	63.5402	2489.34	2789.56
44427.6	90.3691	63.8912	2501.3	2764.99
44427.6	90.3162	60.6861	2377.21	2669.02
44427.6	89.9381	57.4491	2259.87	2506.6
44427.6	90.1362	57.6646	2263.37	2479.44
44427.6	90.0407	56.8131	2232.31	2941.2
44427.6	89.9641	63.7169	2505.71	2895.44
44427.6	90.3335	67.097	2627.84	2896.75
44427.6	89.8139	60.5358	2384.59	2547.9
44427.6	90.2247	59.8212	2345.71	2533.03
44427.6	90.5722	60.8127	2375.44	2657.85
44427.6	90.2471	57.7442	2263.7	2671.3
44427.6	89.5861	53.4421	2110.51	2354.57
44427.6	89.9924	57.3044	2252.82	2782.87
44427.6	89.7694	61.8279	2436.69	2500.63
44427.6	89.698	57.7465	2277.65	2493.38
44427.6	89.9962	56.0613	2203.86	2441.42
44427.6	90.056	55.3694	2175.21	2446.85
44427.6	89.9409	51.4996	2025.78	2235.03
44427.6	89.9637	50.6191	1990.64	2110.23
44427.6	90.3311	49.4645	1937.32	2079.1
44427.6	89.7082	43.7258	1724.45	1822.53
44427.6	89.5162	42.661	1686.06	1819.6
44427.6	90.3385	43.0228	1684.89	1914.9
44427.6	89.5664	39.4832	1559.6	1735.78
44427.6	90.1555	40.5291	1590.45	1781.92
44427.6	89.9733	37.4844	1473.94	1636.15
44427.6	89.5163	38.7307	1530.73	1888.66
44427.6	90.4639	38.9342	1522.65	1899.84
44427.6	89.7381	39.4637	1555.84	2516.51
44427.6	90.0522	55.4349	2177.88	2445.8
44427.6	89.823	52.9313	2084.82	2335.68
44427.6	89.6078	51.4137	2029.91	2358.47
44427.6	89.8747	51.4706	2026.13	2412.01
44427.6	89.988	52.7098	2072.3	2426.07
44427.6	90.2879	55.6615	2181.07	2586.67
44427.6	90.1847	55.0134	2158.14	2379.61
44427.6	89.8669	51.4343	2024.87	2716.75
44427.6	90.4278	53.3516	2087.33	2643.34
44427.6	89.7749	56.8043	2238.57	2598.55
44427.6	90.5604	59.0411	2306.54	2631.11
44427.6	89.971	55.976	2201.12	2401.81
44427.6	89.9239	54.4491	2142.2	2795.49
44427.6	90.2182	65.3143	2561.29	2787.75
44427.6	89.6465	59.4904	2347.78	2770.76
44427.6	90.2297	64.0397	2510.99	2765.68
44427.6	89.7081	59.9983	2366.2	3039.61
44427.6	90.3013	62.3139	2441.38	3171.91
44427.6	90.0054	69.422	2728.81	2872.11
44427.6	90.1012	64.1881	2520.4	2965.22
44427.6	90.1555	65.4501	2568.4	2916.77
44427.6	89.9206	62.5479	2460.93	2797.45
44427.6	89.6001	60.3993	2384.89	2653.62
44427.6	90.2077	64.8892	2544.92	2810.65
44427.6	90.0621	61.9768	2434.62	2805.77
44427.6	90.2513	62.7605	2460.24	3000.11
44427.6	89.5029	58.3773	2307.55	2644.09
44427.6	90.072	63.2756	2485.37	2797.27
44427.6	89.7245	61.3394	2418.65	2739.14
44427.6	89.7714	59.4362	2342.38	2694.23
44427.6	90.1701	62.1548	2438.69	2941.15
44427.6	90.3077	70.7529	2771.81	2954.17
44427.6	89.8724	64.1892	2526.85	2822.43
44427.6	89.9684	63.5275	2498.14	2754.29
44427.6	89.9863	62.5045	2457.42	2791.24
44427.6	89.6705	61.3286	2419.68	2808.12
44427.6	89.4256	58.686	2321.76	2657.27
44427.6	90.1839	62.05	2434.21	2903.71
44427.6	89.7656	66.609	2625.23	2784.61
44427.6	90.4147	65.4971	2562.88	2866.7
44427.6	90.0374	64.8928	2549.87	2909.68
44427.6	90.2459	65.4615	2566.27	2865.34
44427.6	89.9427	61.9835	2438.12	2998.98
44427.6	90.2445	64.3818	2523.99	2907.67
44427.6	90.14	65.6021	2574.81	2917.54
44427.6	90.0205	64.2096	2523.5	2832.72
44427.6	89.9563	62.1439	2444.06	2798.71
44427.6	90.4794	64.9711	2540.48	2837.31
44427.6	89.813	64.6584	2547.01	2982.08
44427.6	89.8645	70.5034	2775.66	3055.78
44427.6	90.2341	71.546	2805.17	3031.22
44427.6	89.5915	65.015	2567.39	2826.75
44427.6	90.224	67.881	2661.77	2955.88
44427.6	90.2443	68.1183	2670.47	2962.98
44427.6	90.1961	66.1724	2595.57	2965.43
44427.6	90.2754	67.5917	2648.92	2883.85
44427.6	90.0209	64.6974	2542.66	2883.01
44427.6	89.5999	61.2185	2417.24	2705.76
44427.6	90.1093	61.957	2432.57	2710.91
44427.6	90.1819	61.6627	2419.07	3225.59
44427.6	90.1136	71.605	2811.24	3075.9
44427.6	89.7817	65.1923	2568.94	2800.5
44427.6	90.2217	67.7626	2657.2	2953.46
44427.6	90.1074	64.5799	2535.61	2839.63
44427.6	90.2063	63.3185	2483.35	2749.17
44427.6	90.2313	62.4527	2448.72	2676.19
44427.6	90.0132	58.8661	2313.68	2647
44427.6	90.0339	59.5811	2341.25	2591.46
44427.6	89.8591	57.1633	2250.61	2549.44
44427.6	89.5446	55.1567	2179.23	2531.83
44427.6	89.7174	56.4121	2224.54	2433.46
44427.6	89.6285	55.0596	2173.36	2562.58
44427.6	90.0563	58.3268	2291.39	2489.11
44427.6	90.1376	56.26	2208.2	2480.96
44427.6	89.7532	54.9767	2167.07	2384.19
44427.6	89.9298	53.8401	2118.1	2666.03
44427.6	89.7172	55.5224	2189.46	2521.74
44427.6	90.1603	56.4955	2216.89	2963.15
44427.6	89.8718	66.8511	2631.66	2933.69
44427.6	89.7293	62.6174	2468.91	2753.39
44427.6	90.0236	63.1559	2482	2729.65
44427.6	89.6781	60.8374	2400.1	2868.2
44427.6	90.3165	63.3858	2482.96	2802.54
44427.6	90.061	63.6352	2499.8	2790.06
44427.6	90.2061	62.3321	2444.67	2695.82
44427.6	90.1497	61.5234	2414.46	2762.75
44427.6	90.2882	60.744	2380.22	3140.52
44427.6	89.9002	58.382	2297.54	2902.37
44427.6	89.9198	65.5306	2578.3	2971.11
44427.6	90.127	66.4161	2607.13	2870.7
44427.6	90.3625	65.5745	2567.39	2954.25
44427.6	89.7831	61.6862	2430.74	2965.22
44427.6	89.7636	68.0794	2683.24	2873.53
44427.6	89.8662	65.3212	2571.6	2953.36
44427.6	89.8686	64.823	2551.91	2896.9
44427.6	89.5515	63.8206	2521.35	2748.36
44427.6	90.0012	63.8299	2509.11	2913.55
44427.6	89.7626	62.9239	2480.07	2711.68
44427.6	89.9432	62.14	2444.26	2946.53
44427.6	90.2188	69.077	2708.83	2985.68
44427.6	90.0133	64.8717	2549.73	2920.5
44427.6	89.8666	63.7874	2511.2	2869.19
44427.6	89.5813	61.6762	2435.82	2854.13
44427.6	90.4468	71.8656	2811.08	3204.89
44427.6	89.7176	65.7265	2591.84	2910.56
44427.6	89.8996	68.0183	2676.78	3009.3
44427.6	90.2128	67.6861	2654.46	3055.96
44427.6	90.1626	67.0236	2629.94	3021.14
44427.6	89.6988	68.1603	2688.37	2948.31
44427.6	90.0709	66.6977	2619.82	2960.96
44427.6	89.782	64.5454	2543.43	2923.9
44427.6	90.023	66.6986	2621.25	2994.16
44427.6	90.2306	66.1247	2592.71	2989.96
44427.6	90.6685	74.1197	2892.16	3204.49
44427.6	90.0772	66.949	2629.51	2997.31
44427.6	89.9642	65.0846	2559.49	2866.26
44427.6	90.4017	67.8933	2657.02	3293.1
44427.6	91.2287	71.5006	2772.83	3209.92
44427.6	90.4367	70.9785	2776.69	3090.59
44427.6	89.4771	63.0166	2491.66	2737.67
44427.6	90.2756	66.1688	2593.15	2904.61
44427.6	89.6923	60.834	2399.58	2724.62
44427.6	90.053	62.5313	2456.66	2938.94
44427.6	90.5898	68.6745	2682.01	3011.97
44427.6	89.7966	61.7497	2432.87	3195.85
44427.6	90.0287	66.7783	2624.21	3158.5
44427.6	90.0156	71.437	2807.7	3197.48
44427.6	90.2089	72.4285	2840.57	3121.63
44427.6	89.7557	66.228	2610.5	2828.48
44427.6	90.1965	67.6486	2653.47	2861.52
44427.6	90.2098	65.1422	2554.78	2829.94
44427.6	90.0332	62.672	2462.72	2723.05
44427.6	90.1518	60.4446	2372.07	2689.64
44427.6	90.1666	58.4171	2292.13	2532.77
44427.6	90.3992	56.76	2221.38	2552.99
44427.6	90.1317	55.4234	2175.51	2482.51
44427.6	90.4653	54.7856	2142.54	2689.34
44427.6	90.193	55.5594	2179.36	2424.15
44427.6	90.1261	52.7434	2070.44	2409.54
44427.6	90.3388	51.1739	2004.1	2416.87
44427.6	90.1516	55.561	2180.43	2385.87
44427.6	90.4281	53.9431	2110.46	2993.48
44427.6	89.7356	63.6066	2507.74	2767.53
44427.6	90.24	68.0684	2668.65	2867.18
44427.6	90.0931	63.5692	2496.32	2804.58
44427.6	89.4457	57.7745	2285.18	2491.99
44427.6	90.0327	58.5231	2299.7	2601.53
44427.6	89.8139	56.5266	2226.66	2539.47
44427.6	89.4208	52.9466	2094.81	2479.75
44427.6	90.3239	58.0288	2272.93	2573.1
44427.6	89.7484	55.3227	2180.83	2892.35
44427.6	90.3447	67.3034	2635.6	2849.55
44427.6	89.658	57.4645	2267.54	2534.98
44427.6	89.9068	59.8105	2353.58	2763.06
44427.6	90.0821	61.6917	2422.89	2909.93
44427.6	90.2531	62.5429	2451.66	2849.89
44427.6	89.731	60.1145	2370.18	2615.72
44427.6	90.2595	61.5586	2412.91	2715.81
44427.6	89.8925	60.2588	2371.6	2911.38
44427.6	89.8978	66.8774	2631.93	2900.14
44427.6	90.4494	65.9613	2580.05	3034.18
44427.6	90.1066	64.8927	2547.91	2813.39
44427.6	89.8368	63.1027	2485.07	2792.93
44427.6	90.4179	67.2879	2632.86	3116.74
44427.6	90.1953	69.544	2727.85	3173.43
44427.6	90.2536	69.2486	2714.51	3075.88
44427.6	89.8682	65.6197	2583.29	3131.51
44427.6	90.0231	66.3342	2606.92	2931.75
44427.6	89.7073	66.012	2603.39	2888.6
44427.6	90.3722	67.7641	2652.83	2940.5
44427.6	89.8728	63.9981	2519.32	2975.85
44427.6	90.218	67.3069	2639.44	3185.85
44427.6	90.1005	71.7644	2817.91	3057.24
44427.6	90.1409	68.9487	2706.13	3027.4
44427.6	90.03	68.0669	2674.81	2992.09
44427.6	90.2028	67.4313	2644.76	2951.36
44427.6	89.7421	63.6297	2508.47	2846.92
44427.6	89.9382	62.9305	2475.49	2798.65
44427.6	90.1895	66.475	2607.63	2926.2
44427.6	90.174	63.9833	2510.32	2758.75
44427.6	89.9153	60.9672	2398.87	2519.21
44427.6	90.2352	60.9755	2390.69	2663.63
44427.6	89.9618	57.8215	2273.92	2795.88
44427.6	89.4582	60.0048	2373.07	2686.51
44427.6	89.8776	61.9845	2439.92	2668.22
44427.6	90.0779	61.4421	2413.2	2961.56
44427.6	89.9511	62.028	2439.64	3056.72
44427.6	89.9637	68.4202	2690.68	3063.82
44427.6	89.9412	68.7935	2706.03	3000.8
44427.6	90.1439	67.6305	2654.31	3019.71
44427.6	89.7179	64.4019	2539.6	2861.91
44427.6	89.6603	64.7148	2553.57	2750.63
44427.6	90.2946	66.9865	2624.64	3001.96
44427.6	90.1569	65.1185	2555.35	2965.9
44427.6	90.1219	62.7084	2461.73	2926.52
44427.6	89.9921	65.5609	2577.42	2827.95
44427.6	90.2408	65.7138	2576.31	3013.6
44427.6	90.4319	66.9956	2621.01	2876.24
44427.6	90.1713	63.6428	2497.04	3099.89
44427.6	89.9425	67.4131	2651.7	2810.4
44427.6	90.0248	65.3466	2568.06	2801.94
44427.6	90.2886	66.2622	2596.44	2909.92
44427.6	90.236	65.5803	2571.21	2833.92
44427.6	90.1463	63.543	2493.82	2943.32
44427.6	89.628	59.1957	2336.64	2749.96
44427.6	89.9265	64.7339	2546.76	2719.07
44427.6	89.9349	60.8562	2393.98	2803.77
44427.6	90.1071	67.7675	2660.77	2886.7
44427.6	90.0731	67.9091	2667.34	2908.82
44427.6	89.9682	66.7208	2623.72	2984.77
44427.6	89.7155	65.3102	2575.48	2907.26
44427.6	90.1435	67.2489	2639.34	3026.34
44427.6	89.8994	64.6825	2545.51	3083.94
44427.6	89.7722	63.5067	2502.78	3035.32
44427.6	89.3914	64.2363	2542.32	2877.32
44427.6	89.7714	66.1739	2607.91	2973.87
44427.6	89.6793	64.2055	2532.94	2873.28
44427.6	89.5304	61.8513	2444.12	2707.57
44427.6	89.636	63.7475	2516.09	3031.02
44427.6	89.9325	71.7896	2824.16	3083.32
44427.6	89.7104	66.4124	2619.09	2924.53
44427.6	89.6564	65.2524	2574.9	2843.8
44427.6	89.9983	66.5871	2617.58	2863.54
44427.6	90.0885	64.8482	2546.67	2931.47
44427.6	90.2533	66.4441	2604.58	3015.14
44427.6	90.5128	68.8216	2690.04	2944.55
44427.6	89.7784	63.8986	2518.05	2764.93
44427.6	89.9538	61.5473	2420.66	2709.81
44427.6	90.0393	60.8695	2391.73	2656.46
44427.6	90.1418	60.8683	2388.96	2600.13
44427.6	89.8661	57.348	2257.7	2696.14
44427.6	90.1479	60.2648	2365.12	2678.19
44427.6	90.3626	59.4843	2328.94	3170.8
44427.6	90.2331	70.26	2754.78	3031.55
44427.6	89.9628	66.1231	2600.37	2928.11
44427.6	89.9363	64.6276	2542.3	2807.44
44427.6	90.4117	64.5995	2527.84	2880.66
44427.6	89.669	58.9566	2326.14	2609.45
44427.6	90.5007	62.7524	2453.15	2753.11
44427.6	89.7124	57.691	2275.1	2453.15
44427.6	89.7062	55.0372	2170.6	2422.28
44427.6	90.2127	55.942	2193.89	2522.82
44427.6	90.108	55.0103	2159.86	2505.16
44427.6	89.8211	57.4317	2262.13	2418.13
44427.6	89.9231	52.9184	2082	2353.36
44427.6	90.0107	52.2322	2053	2398.22
44427.6	89.892	59.9453	2359.28	2817.86
44427.6	90.3135	66.2611	2595.68	2875.73
44427.6	90.3381	63.8883	2502.04	2737.46
44427.6	90.6035	63.5154	2480.16	2735.47
44427.6	90.504	61.8004	2415.84	2586.24
44427.6	90.435	58.7945	2300.09	2641.43
44427.6	90.1647	56.8015	2228.78	2487.2
44427.6	90.088	54.104	2124.75	2380.59
44427.6	89.8046	53.8321	2120.74	2445.67
44427.6	89.7174	53.359	2104.14	2361.08
44427.6	90.3374	56.1076	2197.35	2371.4
44427.6	90.2875	52.7654	2067.6	2467.94
44427.6	90.3057	57.2509	2242.91	2480.91
44427.6	90.1763	54.078	2121.65	2374.1
44427.6	90.1696	52.6505	2065.8	2734.91
44427.6	90.1831	61.654	2418.69	2736.01
44427.6	90.1859	59.0834	2317.78	2673.87
44427.6	90.0384	58.576	2301.64	2582.69
44427.6	89.9966	57.4844	2259.79	2792.57
44427.6	90.1842	61.4381	2410.19	2782.03
44427.6	90.2478	61.7288	2419.89	2774.39
44427.6	90.3454	62.8746	2462.15	2723.02
44427.6	90.5002	60.914	2381.29	3214.16
44427.6	90.3433	71.6105	2804.31	3206.38
44427.6	90.2078	67.7609	2657.54	2993.11
44427.6	90.0455	66.7927	2624.29	2936.69
44427.6	90.271	65.5961	2570.84	2898.76
44427.6	89.6754	62.7892	2477.17	2941.35
44427.6	90.3734	67.7245	2651.24	3036.09
44427.6	90.377	67.2115	2631.06	3064.83
44427.6	90.0937	64.0064	2513.47	3021.44
44427.6	90.0063	68.0651	2675.45	2995.2
44427.6	89.9153	65.1106	2561.9	2916.02
44427.6	90.1763	67.1436	2634.25	3298.3
44427.6	90.3596	66.051	2586.13	3089.92
44427.6	89.9059	68.0401	2677.45	2939.83
44427.6	90.373	69.2223	2709.89	3183.09
44427.6	90.3063	69.1757	2710.07	3163.61
44427.6	90.3398	68.9727	2701.11	2987.81
44427.6	90.0386	65.4538	2571.88	3180.92
44427.6	90.0303	71.9114	2825.88	3161.77
44427.6	89.9771	69.1653	2719.58	3117.29
44427.6	90.2592	72.9376	2858.94	3144.46
44427.6	90.1467	71.3466	2800.07	3064.87
44427.6	90.3937	71.2679	2789.33	3398.04
44427.6	90.621	72.5447	2832.18	3270.87
44427.6	89.7897	69.9419	2755.85	3072.51
44427.6	90.2696	72.145	2827.54	3210.17
44427.6	89.8762	69.4658	2734.46	2993.13
44427.6	90.2807	68.9314	2701.26	3138.27
44427.6	90.0782	69.1202	2714.75	3232.85
44427.6	89.8133	73.7876	2906.61	3123.13
44427.6	89.8155	69.331	2731	3102.88
44427.6	90.2237	71.6902	2811.15	3304.04
44427.6	90.181	72.2875	2835.91	3203.17
44427.6	89.4908	66.0932	2612.9	2940.17
44427.6	90.0818	69.182	2717.07	3267.79
44427.6	89.7978	67.9247	2676.13	3169.32
44427.6	90.2723	70.825	2775.73	3112.77
44427.6	89.7088	67.7284	2671.04	2957
44427.6	90.3487	67.8903	2658.46	3397.04
44427.6	89.6212	64.6247	2551.13	3030.51
44427.6	90.2834	73.3517	2874.4	3125.1
44427.6	90.0468	68.8329	2704.41	3026.89
44427.6	89.8204	65.8172	2592.44	2927.61
44427.6	89.9636	66.2855	2606.73	3394.07
44427.6	89.9324	64.8755	2552.17	3186.7
44427.6	90.3768	75.0779	2939	3124.51
44427.6	90.5262	71.6089	2798.58	3231.94
44427.6	89.865	66.8737	2632.75	2959.22
44427.6	90.0588	67.1143	2636.54	2971.37
44427.6	90.1066	66.6625	2617.4	2929.54
44427.6	89.9691	68.207	2682.13	3080.56
44427.6	90.3184	70.3739	2756.64	3044.59
44427.6	90.1121	68.1293	2674.83	2954.09
44427.6	90.2018	65.9922	2588.34	2925.01
44427.6	90.2896	65.7778	2577.43	3075.63
44427.6	90.353	69.7166	2729.85	2998.18
44427.6	90.6715	68.5211	2673.61	2982.55
44427.6	90.1578	65.1434	2556.3	2824.64
44427.6	90.2691	63.9463	2506.23	3078.56
44427.6	90.1425	70.2628	2757.66	3079.41
44427.6	89.7974	65.8846	2595.76	2994.25
44427.6	89.4997	64.2598	2540.17	2881.24
44427.6	89.6358	63.9048	2522.3	3137.91
44427.6	89.935	70.5358	2774.76	2997.27
44427.6	89.7577	68.4455	2697.85	3113.03
44427.6	90.0273	70.3852	2766	3057.03
44427.6	90.2734	71.2953	2794.12	3023.98
44427.6	90.1709	67.6845	2655.63	2970.4
44427.6	89.9037	65.3237	2570.62	3253.74
44427.6	89.8014	67.0968	2643.4	2947.45
44427.6	90.1963	68.8879	2702.08	2917.91
44427.6	89.9108	65.2674	2568.2	3104.8
44427.6	89.853	66.3939	2614.21	2911.89
44427.6	90.2664	67.2642	2636.35	2922.53
44427.6	90.1659	67.3024	2640.78	3000.54
44427.6	90.3098	66.6489	2610.97	2847.24
44427.6	90.3445	65.8377	2578.21	3254.4
44427.6	90.4321	74.0112	2895.47	3090.1
44427.6	89.8459	64.6806	2546.95	2910.58
44427.6	90.2956	67.2343	2634.32	2936.38
44427.6	89.974	64.8245	2548.98	2939.37
44427.6	90.3578	65.6731	2571.38	3025.35
44427.6	90.3842	67.368	2636.97	2870.04
44427.6	90.231	65.2657	2559.02	3123.57
44427.6	89.7915	61.9098	2439.32	3147.15
44427.6	89.9579	69.3138	2726	3165.36
44427.6	90.1126	71.6115	2811.53	3115.63
44427.6	90.0147	69.975	2750.26	2972.7
44427.6	90.0382	67.2116	2640.96	2883.53
44427.6	89.9151	64.0015	2518.27	2807.66
44427.6	89.9678	62.6039	2461.83	2714.84
44427.6	90.0965	61.7583	2425.11	2692.56
44427.6	90.1807	59.9179	2350.65	2670.48
44427.6	89.7165	56.874	2242.78	2410.18
44427.6	89.5979	52.6831	2080.27	2375.37
44427.6	89.7528	56.3848	2222.59	2413.93
44427.6	90.0983	54.1697	2127.08	2540.45
44427.6	90.0217	56.027	2201.89	2473.75
44427.6	89.8154	53.53	2108.58	3002.21
44427.6	89.8035	60.7776	2394.39	2784.48
44427.6	90.0446	64.8272	2547.09	2944.48
44427.6	89.6584	60.4633	2385.86	2698.58
44427.6	89.7813	59.7682	2355.21	2600.26
44427.6	90.32	61.9356	2426.06	2821.44
44427.6	90.649	63.5345	2479.65	2925.98
44427.6	88.6502	52.2838	2086.57	2417.16
44427.6	90.1459	58.5685	2298.6	2549.95
44427.6	90.1653	65.9465	2587.6	2806.36
44427.6	90.3162	61.2311	2398.56	2663.43
44427.6	89.7597	56.3132	2219.59	2473.79
44427.6	90.1569	57.2159	2245.24	2855.08
44427.6	89.8201	53.2484	2097.38	2646.41
44427.6	90.2821	61.15	2396.29	2553.91
44427.6	90.1819	56.989	2235.71	2521.88
44427.6	90.067	54.3533	2135.04	2336.52
44427.6	89.4841	51.2256	2025.28	2735.65
44427.6	90.2036	53.6503	2104.23	2879.68
44427.6	90.1286	65.1274	2556.5	2705.07
44427.6	90.0362	58.6065	2302.89	2610.83
44427.6	89.9836	60.7305	2387.75	2617.96
44427.6	90.3236	58.3034	2283.69	2538.86
44427.6	89.9206	54.1862	2131.94	2544.55
44427.6	90.2467	54.9069	2152.49	2558.65
44427.6	90.1634	56.0549	2199.52	2541.38
44427.6	89.9254	53.3752	2099.92	2281.67
44427.6	89.8105	51.2313	2018.15	2453.79
44427.6	89.7792	52.0086	2049.48	2470.85
44427.6	90.1381	56.2954	2209.58	2617.13
44427.6	90.2275	57.937	2271.75	2443.13
44427.6	90.1664	54.0733	2121.69	2276.05
44427.6	89.8889	51.8635	2041.27	2599.55
44427.6	90.1608	55.989	2197	2659.96
44427.6	90.006	57.0699	2243.26	2560.97
44427.6	89.9671	58.0291	2281.95	2458.33
44427.6	89.5288	53.4399	2111.77	2629.14
44427.6	90.1992	66.6027	2612.36	2859.61
44427.6	89.3969	60.8512	2408.2	2632.24
44427.6	89.6044	61.2979	2420.26	2696.53
44427.6	90.5325	64.8768	2535.3	2884.29
44427.6	90.183	61.4785	2411.81	2746.08
44427.6	89.9131	61.2893	2411.6	2734.32
44427.6	90.1513	61.4981	2413.43	2769.59
44427.6	90.0379	59.4065	2334.28	2899.5
44427.6	89.7498	56.6059	2231.38	2754.35
44427.6	90.588	67.088	2620.1	2955.41
44427.6	89.9737	61.9938	2437.68	2813.74
44427.6	89.7748	60.4815	2383.49	3036
44427.6	90.1209	60.825	2387.82	2919.14
44427.6	89.8806	65.6058	2582.38	2817.9
44427.6	90.3518	64.4215	2522.54	3030.94
44427.6	90.0331	64.6904	2542.04	2838.2
44427.6	90.2133	64.314	2522.2	3086.35
44427.6	89.7927	63.2458	2491.93	3011.24
44427.6	89.8568	65.578	2581.98	2941.62
44427.6	90.0766	66.2927	2603.74	3121.88
44427.6	89.8855	65.6729	2584.88	2830.87
44427.6	89.6093	63.6008	2511.04	2773.46
44427.6	90.2677	66.3084	2598.85	2977.3
44427.6	89.762	61.8991	2439.7	3165.06
44427.6	90.3847	70.1234	2744.81	3051.07
44427.6	90.3132	66.6775	2612	3013.73
44427.6	89.5237	61.9177	2446.93	2670.67
44427.6	89.9263	62.4415	2456.58	2909.65
44427.6	89.9304	65.0782	2560.2	2704.55
44427.6	90.2774	64.2029	2516.06	2783.93
44427.6	90.2404	63.3047	2481.88	3077.92
44427.6	90.1327	61.0129	2394.88	3093.11
44427.6	90.2077	69.8211	2738.34	3181.96
44427.6	90.2933	70.8321	2775.36	3052.33
44427.6	89.8782	65.6314	2583.46	2766.95
44427.6	89.8717	63.7864	2511.02	2902.62
44427.6	90.1782	64.5149	2531.06	2763.25
44427.6	90.5273	63.559	2483.94	2907.68
44427.6	90.2433	61.6838	2418.25	2706.39
44427.6	89.7681	58.2692	2296.47	2998.19
44427.6	89.7643	56.9231	2243.52	2888.68
44427.6	89.9245	65.9707	2595.48	2826.87
44427.6	89.9946	63.3045	2488.64	2826.83
44427.6	89.7053	61.4723	2424.41	2760.32
44427.6	90.5665	65.9389	2575.84	2901.67
44427.6	89.8478	60.5003	2382.29	3087.84
44427.6	90.3092	69.2854	2714.28	3078.44
44427.6	90.2895	68.6684	2690.7	3031.73
44427.6	90.0519	64.8534	2547.91	2861.32
44427.6	90.1088	64.4931	2532.16	2875.8
44427.6	89.6596	59.8287	2360.79	2624.08
44427.6	89.9576	60.6491	2385.23	2590.26
44427.6	90.1792	61.0266	2394.18	2622.61
44427.6	90.2779	60.1317	2356.5	2630.29
44427.6	89.6967	52.9675	2089.19	2561.89
44427.6	89.7691	55.7031	2195.32	2971.1
44427.6	89.8419	61.9365	2439	2978.65
44427.6	90.3037	67.9689	2662.87	2971.64
44427.6	89.9957	63.1701	2483.33	2786.08
44427.6	89.8079	60.9761	2402.09	2618.51
44427.6	89.9488	59.998	2359.86	2633.36
44427.6	90.0585	58.1123	2282.91	2548.44
44427.6	90.0456	56.132	2205.43	2494.39
44427.6	89.8566	53.9323	2123.46	2460.64
44427.6	90.1898	53.3414	2092.44	2281.86
44427.6	90.1932	55.2065	2165.52	2379.34
44427.6	90.0594	51.2728	2014.2	2348.38
44427.6	89.4806	47.9095	1894.25	2295.26
44427.6	90.0822	49.4969	1943.94	2205.23
44427.6	90.2056	51.0502	2002.2	2426.27
44427.6	90.3131	52.7296	2065.61	2296.78
44427.6	90.3429	52.9938	2075.28	2393.08
44427.6	89.933	50.5164	1987.28	2808.61
44427.6	90.2969	51.4189	2014.63	2777.9
44427.6	89.9818	61.2529	2408.33	2655.46
44427.6	89.9153	58.2484	2291.9	2534.04
44427.6	90.1252	56.9882	2237.09	2427.5
44427.6	90.1553	54.0965	2122.86	2443.71
44427.6	89.8246	52.1002	2052.05	2279.76
44427.6	89.7348	49.2993	1943.68	2191.84
44427.6	89.7663	47.4966	1871.95	2228.95
44427.6	89.9699	50.0242	1967.11	2224.53
44427.6	90.134	48.2272	1892.99	2550.41
44427.6	90.4779	55.8336	2183.22	2387.53
44427.6	89.857	48.2082	1898.08	2074.56
44427.6	90.3342	50.899	1993.43	2198.24
44427.6	89.9792	47.406	1863.96	2517.15
44427.6	89.845	55.4569	2183.77	2418.47
44427.6	90.1227	54.231	2128.91	2430.86
44427.6	90.3194	55.9586	2191.95	2373.95
44427.6	90.0641	53.0545	2084.08	2443.23
44427.6	90.1089	60.3078	2367.83	3029.56
44427.6	89.8809	65.5714	2581.02	3005.45
44427.6	90.4151	68.9108	2696.44	2983.16
44427.6	90.4898	67.3874	2634.66	2997.97
44427.6	90.1217	65.2169	2560.21	2759.8
44427.6	90.3469	64.0177	2506.87	2895.01
44427.6	89.8956	62.034	2441.39	2815.06
44427.6	90.0987	61.526	2415.93	2835.76
44427.6	89.9537	61.1501	2405.04	2640.62
44427.6	89.7061	58.0711	2290.25	2948.78
44427.6	90.1726	59.4241	2331.49	3013.15
44427.6	90.0998	63.8706	2507.97	3117.41
44427.6	90.346	69.7544	2731.54	3176.86
44427.6	90.1789	67.8332	2661.23	2962.6
44427.6	89.8956	63.8212	2511.72	2889.46
44427.6	90.4288	66.8351	2614.82	2747.44
44427.6	89.8106	60.5006	2383.29	2638.84
44427.6	90.5524	62.7739	2452.58	2742.22
44427.6	89.988	57.9603	2278.72	2559.32
44427.6	89.8922	57.117	2247.96	2609.63
44427.6	90.2303	59.5852	2336.31	2597.44
44427.6	89.756	55.4283	2184.8	2394.21
44427.6	90.4164	56.2829	2202.29	3008.09
44427.6	89.7888	62.9857	2481.78	2756.68
44427.6	89.9932	60.5211	2379.26	2689.39
44427.6	90.3698	61.6272	2412.65	3054.77
44427.6	90.002	57.3233	2253.32	2735.6
44427.6	89.9989	61.925	2434.3	2783.22
44427.6	90.3193	62.519	2448.93	2728.15
44427.6	90.2906	61.2929	2401.67	3149.59
44427.6	90.465	60.3616	2360.61	3081.67
44427.6	89.8915	66.2905	2609.02	3136.36
44427.6	89.9506	67.8445	2668.43	2908.17
44427.6	90.2358	66.3764	2602.43	2826
44427.6	90.3206	66.7745	2615.58	2894.48
44427.6	90.3154	64.3569	2521.03	3266.82
44427.6	90.2052	66.8017	2620	3074.61
44427.6	90.38	68.3179	2674.28	2938.54
44427.6	90.3449	67.4872	2642.79	2921.29
44427.6	89.8211	61.8242	2435.15	2771.27
44427.6	89.9802	61.0776	2401.49	2674.12
44427.6	89.4393	57.464	2273.07	2649.6
44427.6	90.1271	61.797	2425.81	2734.79
44427.6	90.2129	60.9834	2391.59	3068.15
44427.6	89.9307	64.8607	2551.63	2855.11
44427.6	90.2	67.1769	2634.87	2980.19
44427.6	90.1447	66.0123	2590.77	3275.26
44427.6	90.1933	65.9939	2588.65	3333.81
44427.6	89.8272	72.4701	2854.27	3026.97
44427.6	90.2583	69.4272	2721.37	3050.39
44427.6	89.7781	66.2741	2611.67	2992.68
44427.6	89.9978	66.1043	2598.62	3156.03
44427.6	90.1452	66.1524	2596.26	3078.3
44427.6	89.7829	66.739	2629.85	2844.98
44427.6	90.1514	66.2707	2600.72	3054.42
44427.6	89.9305	65.8388	2590.12	2787.58
44427.6	89.7648	62.4037	2459.51	3014.19
44427.6	90.1552	62.3958	2448.55	3231.63
44427.6	89.6758	68.4247	2699.5	2963.78
44427.6	90.1295	70.1318	2752.91	3064.84
44427.6	89.9524	67.9575	2672.82	2915.8
44427.6	89.9927	64.474	2534.67	2760.85
44427.6	90.0956	63.7175	2502.07	2809.74
44427.6	90.0179	62.443	2454.14	2749.63
44427.6	90.199	60.8382	2386.27	2757.34
44427.6	89.7031	57.6985	2275.63	2745.59
44427.6	89.4754	59.26	2343.16	2671.04
44427.6	90.1559	61.9944	2432.78	2643.47
44427.6	90.3338	62.2312	2437.26	2707.54
44427.6	89.9774	58.4264	2297.32	2606.91
44427.6	90.039	58.0292	2280.14	2654.11
44427.6	90.3236	66.8469	2618.33	3056.79
44427.6	89.77	67.0733	2643.4	2859.33
44427.6	89.8472	63.8255	2513.24	2742.44
44427.6	89.7467	62.0025	2444.2	2703.86
44427.6	89.6707	59.9219	2364.18	2580.71
44427.6	90.159	61.254	2403.64	2644.19
44427.6	90.0763	57.8752	2273.14	2528.05
44427.6	90.1664	57.6751	2263.02	2724.04
44427.6	90.266	56.7283	2223.42	2609.07
44427.6	90.1611	58.8437	2309.01	2682.87
44427.6	90.369	56.7198	2220.55	3034.44
44427.6	90.4281	64.1229	2508.73	2986.49
44427.6	90.0579	63.4007	2490.67	2815.13
44427.6	89.9094	60.088	2364.44	2754.9
44427.6	90.1308	60.1917	2362.7	2570.95
44427.6	89.6971	55.4813	2188.33	2438.39
44427.6	89.8684	54.003	2125.97	2385.93
44427.6	90.5915	57.1798	2233.06	2709.24
44427.6	89.8028	51.7171	2037.46	2437.28
44427.6	89.7266	54.5136	2149.45	2855.64
44427.6	90.1257	67.8072	2661.78	2946.56
44427.6	90.1546	65.8995	2586.06	2858.77
44427.6	90.1798	62.1818	2439.49	2821.91
44427.6	90.656	63.4085	2474.55	2710.17
44427.6	89.5599	54.8722	2167.62	2466.76
44427.6	89.6494	55.1217	2175.31	2440.64
44427.6	89.8432	53.9762	2125.51	2557.78
44427.6	89.7312	53.2696	2100.3	2461.44
44427.6	90.0328	58.7662	2309.25	2587.56
44427.6	90.4609	56.519	2210.44	2573.51
44427.6	89.7185	56.4026	2224.14	2482.21
44427.6	89.9924	55.8194	2194.44	2708.83
44427.6	89.7575	57.9388	2283.72	2777.81
44427.6	89.6144	58.5372	2310.99	2694.09
44427.6	90.4668	63.74	2492.69	2765.03
44427.6	90.5269	61.929	2420.25	3284.66
44427.6	89.9119	66.5087	2617.01	2985.93
44427.6	89.9915	66.1572	2600.88	2823.29
44427.6	90.1632	66.0576	2592.02	3030.84
44427.6	90.2752	65.722	2575.65	2989.89
44427.6	89.7887	63.0002	2482.36	2818.95
44427.6	89.9436	64.0313	2518.65	2733.44
44427.6	90.0795	61.2137	2404.18	2839.84
44427.6	89.7784	62.8871	2478.19	2757.45
44427.6	90.5029	64.9742	2539.94	2854.53
44427.6	90.5237	61.9487	2421.11	3251.94
44427.6	89.7918	67.5535	2661.68	2855.11
44427.6	90.2842	64.5048	2527.7	2746.87
44427.6	90.2413	64.4305	2525.99	2811.76
44427.6	90.4694	62.7975	2455.76	2685.37
44427.6	90.404	61.4808	2406	2676.91
44427.6	89.7484	55.7545	2197.85	2485.62
44427.6	90.1147	57.2484	2247.57	2556.21
44427.6	90.2921	59.1129	2316.2	2582.04
44427.6	90.342	58.7496	2300.7	2642.47
44427.6	90.2794	64.3877	2523.24	2753.36
44427.6	90.4049	60.3544	2361.9	3160.48
44427.6	89.739	65.4671	2580.99	2905.65
44427.6	90.1092	66.7294	2619.95	2918.98
44427.6	90.1242	65.1573	2557.8	2894.82
44427.6	90.0851	65.0072	2553.02	2783.99
44427.6	90.1545	62.3825	2448.05	2694.99
44427.6	90.0851	61.9019	2431.06	2751.62
44427.6	90.1824	63.789	2502.47	2768.02
44427.6	90.1495	62.082	2436.39	2705.64
44427.6	89.7336	64.1868	2530.67	2787.93
44427.6	90.2194	61.8208	2424.26	2719.85
44427.6	90.3711	63.0349	2467.72	2651.36
44427.6	90.081	60.133	2361.7	3205.44
44427.6	89.9439	67.2709	2646.07	2947.45
44427.6	89.9438	62.0116	2439.2	2813.38
44427.6	89.8874	61.5969	2424.4	2687.43
44427.6	90.0066	60.3673	2372.86	2730.39
44427.6	89.9855	58.8107	2312.21	2863.62
44427.6	89.8874	59.376	2336.99	2693.33
44427.6	89.6273	58.7381	2318.59	2585.89
44427.6	90.2886	65.4676	2565.3	3097.63
44427.6	90.423	70.3251	2751.54	2938.71
44427.6	90.1392	63.9433	2509.73	2806.95
44427.6	89.8059	61.7941	2434.37	2627.56
44427.6	90.3452	61.4781	2407.47	2706.03
44427.6	90.0978	59.3922	2332.17	2640.18
44427.6	89.9907	57.6108	2264.91	2554.76
44427.6	89.9693	56.2831	2213.24	2529.21
44427.6	90.2437	56.3363	2208.59	2769.88
44427.6	90.5151	55.7521	2179.14	2673.32
44427.6	90.0401	58.8365	2311.83	2579.16
44427.6	90.1658	58.6442	2301.06	2495.54
44427.6	90.2392	57.0474	2236.59	2512.12
44427.6	90.4682	56.0322	2191.22	2384.74
44427.6	90.124	52.4436	2058.72	2639.49
44427.6	89.7598	57.6783	2273.39	2490.37
44427.6	90.4047	58.1351	2275.06	2587.25
44427.6	90.2478	57.2054	2242.56	2439.05
44427.6	90.5528	55.8222	2180.97	2892.47
44427.6	89.9397	60.5212	2380.68	2750.89
44427.6	90.2564	62.2331	2439.43	2625.35
44427.6	90.2488	60.1153	2356.61	3180.24
44427.6	89.8957	65.8231	2590.5	3068.18
44427.6	90.2072	70.5615	2767.4	2951.46
44427.6	90.0869	66.0381	2593.45	2917.92
44427.6	89.7026	63.3898	2500.11	2843.45
44427.6	90.0143	64.4189	2531.9	2872.44
44427.6	90.1411	64.1829	2519.08	2774.38
44427.6	89.9634	60.7229	2387.98	2692.11
44427.6	90.0491	59.5403	2339.25	2619.31
44427.6	89.923	55.4346	2181	2426.84
44427.6	90.194	56.936	2233.34	2568.76
44427.6	89.9817	56.6403	2226.98	2497.43
44427.6	89.815	55.497	2186.07	2360.19
44427.6	89.596	51.9675	2052.05	2310.38
44427.6	89.7453	62.9435	2481.33	2766.46
44427.6	89.9889	63.8544	2510.42	2890.42
44427.6	89.8492	63.335	2493.88	2787.16
44427.6	90.0154	62.4699	2455.27	2716.39
44427.6	89.9912	60.4642	2377.08	2611.96
44427.6	89.883	59.1787	2329.34	2593.08
44427.6	90.2517	61.4575	2409.15	2684.65
44427.6	90.0934	59.3835	2331.94	2606.36
44427.6	90.3649	56.9872	2231.12	2683.95
44427.6	89.5336	57.1326	2257.58	2489.04
44427.6	90.1777	59.1621	2321.08	2569.4
44427.6	89.3673	52.4615	2076.86	2336.99
44427.6	89.9743	54.3119	2135.61	2382.35
44427.6	90.0556	52.7992	2074.25	2712.76
44427.6	89.8854	61.9927	2440.03	2653.72
44427.6	89.7879	57.5509	2267.66	2652.44
44427.6	89.4456	55.6302	2200.37	2437.1
44427.6	89.9977	56.7376	2230.41	2940.92
44427.6	89.7648	64.5579	2544.42	2833.98
44427.6	89.6892	63.1703	2491.82	2848.9
44427.6	89.791	61.6658	2429.72	3225.37
44427.6	89.9823	66.9457	2632.15	2957.43
44427.6	90.02	66.7811	2624.58	2969.61
44427.6	90.081	66.2826	2603.22	2962.77
44427.6	90.0764	64.3978	2529.32	2907.6
44427.6	90.3887	65.3289	2557.03	3306.61
44427.6	89.8139	70.4773	2776.2	3017.73
44427.6	90.505	69.7873	2728.03	3102.47
44427.6	89.7057	65.8868	2598.5	2898.5
44427.6	90.2505	66.9944	2626.24	3024.06
44427.6	90.117	67.1408	2635.87	2984.2
44427.6	90.1049	67.4219	2647.26	2928.19
44427.6	89.8096	63.8007	2513.32	3062.55
44427.6	89.6194	67.7479	2674.48	3042.42
44427.6	90.0245	65.386	2569.62	3261.44
44427.6	90.0818	69.7251	2738.4	3117.19
44427.6	89.902	68.0154	2676.6	2993.2
44427.6	90.2031	69.1681	2712.87	3147.5
44427.6	89.8518	67.4074	2654.15	3044.38
44427.6	90.4123	70.0853	2742.49	3056.77
44427.6	90.2369	68.0954	2669.8	2954.2
44427.6	90.0537	66.5697	2615.29	3397.04
44427.6	90.2114	75.6531	2966.95	3271.1
44427.6	90.0309	71.4076	2806.06	3260.51
44427.6	89.7092	68.5655	2704.04	3152.91
44427.6	90.3995	75.4846	2954.18	3199.63
44427.6	90.1297	69.4812	2727.37	3399.19
44427.6	89.7754	70.7121	2786.64	3172.77
44427.6	89.8141	70.4925	2776.79	3028.51
44427.6	90.089	68.412	2686.62	3286.35
44427.6	89.6591	65.6598	2590.9	3002.19
44427.6	90.3714	75.9999	2975.27	3325.62
44427.6	90.1812	72.2448	2834.23	3166.73
44427.6	90.5676	72.9576	2849.98	3195.28
44427.6	90.2862	68.4969	2684.07	2998.2
44427.6	90.449	69.6404	2723.97	3319.01
44427.6	90.274	67.3553	2639.69	2990.2
44427.6	90.1788	64.6687	2537.08	2880.1
44427.6	90.0956	62.9947	2473.69	2956.58
44427.6	90.4545	68.6806	2686.26	3000.95
44427.6	89.8929	63.8445	2512.71	2847.39
44427.6	90.1859	64.0882	2514.11	2762.72
44427.6	90.0666	62.8119	2467.3	3087.53
44427.6	89.8946	67.8267	2669.39	3225.16
44427.6	89.7665	67.9217	2676.94	3019.05
44427.6	89.9395	68.3017	2686.74	2950.08
44427.6	90.0946	67.973	2669.21	2951.23
44427.6	90.3057	65.6657	2572.58	3055.6
44427.6	90.3606	66.6746	2610.51	2898.37
44427.6	89.9936	63.4207	2493.24	3061.99
44427.6	89.8305	60.0352	2364.43	2861.94
44427.6	89.7102	62.9319	2481.84	2840.15
44427.6	89.6648	62.2055	2454.44	2784.66
44427.6	89.79	62.4612	2461.08	2707.84
44427.6	90.1663	63.4876	2491.09	3218.95
44427.6	90.0453	70.7628	2780.28	3274.34
44427.6	90.3619	73.3056	2870.1	3190.65
44427.6	89.8523	69.5012	2736.58	3029.24
44427.6	89.6387	66.8753	2639.46	2928.34
44427.6	90.2787	63.6441	2494.12	2809.46
44427.6	90.0857	60.8796	2390.89	2709.19
44427.6	90.1521	61.1058	2398.01	2690.84
44427.6	90.086	56.7962	2230.53	2431.75
44427.6	89.9583	53.4519	2102.17	2468.87
44427.6	89.9292	56.8969	2238.37	2431.88
44427.6	90.153	53.7398	2108.92	2438.93
44427.6	89.7869	51.4765	2028.34	2766.84
44427.6	89.9715	50.8848	2000.91	3007.09
44427.6	90.0821	66.1486	2597.93	3105.17
44427.6	89.6407	63.8345	2519.38	2753.1
44427.6	90.1485	64.284	2522.84	2790.16
44427.6	90.3746	63.569	2488.54	2813.56
44427.6	89.9286	59.1324	2326.34	2547.05
44427.6	89.9411	55.1739	2170.3	2509.29
44427.6	89.5504	52.2794	2065.42	2331.77
44427.6	89.929	51.3551	2020.36	2712.93
44427.6	89.5287	55.336	2186.71	2421.29
44427.6	90.2804	53.4904	2096.18	2316.21
44427.6	89.6265	47.5372	1876.47	2393.68
44427.6	89.8488	54.6043	2150.1	2221.76
44427.6	90.2823	50.6357	1984.26	2812.14
44427.6	89.9997	51.8309	2037.47	2449.35
44427.6	90.192	56.3681	2211.11	2610.58
44427.6	89.9074	57.0591	2245.3	2429.44
44427.6	90.3759	57.8429	2264.34	2531.3
44427.6	90.0962	62.1761	2441.53	2785.31
44427.6	90.5231	61.0731	2386.91	2731.43
44427.6	90.4065	60.9292	2384.35	2723.55
44427.6	89.8742	66.6714	2624.51	2964.2
44427.6	90.2387	66.5872	2610.61	2969.04
44427.6	89.814	64.2891	2532.43	2977.69
44427.6	89.7466	61.9527	2442.23	2843.39
44427.6	89.8903	61.0922	2404.46	2785.78
44427.6	89.9133	63.8358	2511.8	2827.32
44427.6	89.9106	62.0609	2442.03	2794.46
44427.6	90.1485	63.4136	2488.68	2787.48
44427.6	89.9444	59.1181	2325.37	2679.3
44427.6	89.613	59.6271	2354.06	2865.42
44427.6	89.8715	64.4109	2535.61	2885.81
44427.6	89.9068	65.5585	2579.77	2850.24
44427.6	89.4289	59.937	2371.17	2679.55
44427.6	90.1969	64.88	2544.86	3058.54
44427.6	89.9881	64.8699	2550.37	2846.63
44427.6	89.7151	61.2057	2413.63	2697.55
44427.6	89.7977	58.9689	2323.29	2653.43
44427.6	90.1456	66.2439	2599.83	2946.68
44427.6	90.0773	61.8804	2430.43	3145.36
44427.6	90.1759	66.8524	2622.84	3029.04
44427.6	89.9379	67.1642	2642.04	2929.23
44427.6	90.1969	66.8225	2621.05	2948.89
44427.6	90.3482	68.7603	2692.55	2906.67
44427.6	89.7239	62.8546	2478.41	3144.16
44427.6	90.2196	69.4488	2723.38	3011.99
44427.6	90.1811	68.4852	2686.74	3089.45
44427.6	89.7052	64.1121	2528.53	2883.78
44427.6	89.9376	64.9307	2554.19	3131.25
44427.6	89.6734	68.1693	2689.49	3054.62
44427.6	90.2747	68.7678	2695.03	3187.71
44427.6	89.9765	66.1732	2601.94	2876.3
44427.6	90.4488	66.4456	2599.01	3102.05
44427.6	90.0821	65.4847	2571.85	3316.55
44427.6	90.262	71.5797	2805.63	3046.34
44427.6	90.07	67.5072	2651.64	2981.58
44427.6	89.8325	66.0643	2601.82	2947.63
44427.6	89.7268	65.0487	2564.85	2918.16
44427.6	89.9704	69.9462	2750.48	3153.98
44427.6	90.4307	68.4848	2679.31	2986.92
44427.6	89.9567	64.2665	2527.53	2921.94
44427.6	89.6926	64.3008	2536.32	2884.38
44427.6	90.0535	63.8558	2508.68	3244.71
44427.6	90.0121	71.0052	2790.83	3092.34
44427.6	90.2402	71.4133	2799.78	3185.05
44427.6	90.3279	65.522	2566.31	3036.78
44427.6	89.9315	64.645	2543.12	2884.61
44427.6	89.9289	61.9959	2438.98	2793.44
44427.6	90.1062	65.355	2566.07	3055.65
44427.6	90.0413	65.7122	2581.96	2921.37
44427.6	89.879	65.1395	2564.08	2794.77
44427.6	90.2975	64.6894	2534.56	2835.5
44427.6	90.3876	64.4827	2523.94	3293.85
44427.6	90.6873	68.8152	2684.62	3287.82
44427.6	90.0326	67.2566	2642.89	2843.31
44427.6	90.0926	63.2917	2485.43	2856.49
44427.6	89.7591	60.1787	2371.97	2621.05
44427.6	90.0785	57.9225	2274.94	2870.78
44427.6	90.5015	65.4634	2559.1	2873.4
44427.6	89.6037	57.9709	2288.91	2583.72
44427.6	90.2063	59.9927	2352.92	2710.02
44427.6	90.1798	58.6334	2300.28	3001.93
44427.6	90.1373	55.2288	2167.73	2711.22
44427.6	90.3836	62.9516	2464.12	2692.77
44427.6	89.8562	56.5295	2225.73	3012.81
44427.6	90.0863	66.7713	2622.26	3001.79
44427.6	90.1604	66.7404	2618.89	2962.93
44427.6	90.2079	64.3894	2525.31	2905.38
44427.6	89.5646	59.6281	2355.37	2482.68
44427.6	90.2495	58.6375	2298.66	2904.67
44427.6	90.2303	61.8976	2426.98	2722.27
44427.6	89.9296	58.5743	2304.35	2527.21
44427.6	90.1653	61.983	2432.08	2785.17
44427.6	90.3964	61.3054	2399.34	2848.26
44427.6	90.3365	60.4111	2365.91	3163.26
44427.6	90.188	66.662	2615.01	2964.95
44427.6	89.7576	66.1157	2606.02	2920.52
44427.6	90.192	64.4363	2527.59	2923.69
44427.6	89.9513	61.5649	2421.42	2755.25
44427.6	89.1311	55.8874	2218.35	2498.6
44427.6	90.052	61.3846	2411.63	2711.84
44427.6	90.342	60.9307	2386.11	3133.65
44427.6	89.7112	65.252	2573.31	2847.73
44427.6	90.0464	61.3082	2408.78	2728.31
44427.6	89.7896	58.3815	2300.35	2842.47
44427.6	89.8749	56.9503	2241.83	2775.96
44427.6	90.5948	65.0797	2541.48	2857.37
44427.6	90.5275	61.9397	2420.66	3119.48
44427.6	90.2591	68.0893	2668.9	3134.69
44427.6	89.951	67.4207	2651.75	3022.97
44427.6	89.376	62.4824	2473.33	2741.36
44427.6	90.1717	65.503	2570.02	2836.35
44427.6	90.3084	64.1947	2514.87	3090.66
44427.6	90.4212	68.2964	2672.22	2950.74
44427.6	90.2369	62.2156	2439.27	2760.34
44427.6	89.9663	59.9357	2356.95	2630.66
44427.6	90.1413	58.8936	2311.48	2682.91
44427.6	90.493	61.0145	2385.41	2775.33
44427.6	90.4988	61.1629	2391.06	2895.41
44427.6	90.1915	59.926	2350.68	3225.54
44427.6	90.0464	70.2275	2759.22	3076.25
44427.6	90.1671	68.2203	2676.76	3059.87
44427.6	89.9247	65.4424	2574.69	2864.97
44427.6	90.5285	61.6681	2410.02	2872.97
44427.6	90.2332	61.7225	2420.04	2743.43
44427.6	89.918	58.7995	2313.51	2634.31
44427.6	90.4824	63.4273	2480.03	2874.85
44427.6	90.0282	63.0315	2476.98	2806.99
44427.6	89.8858	60.5989	2385.16	2957.12
44427.6	90.0549	67.5999	2655.73	2902.42
44427.6	90.0671	66.1963	2600.23	3106
44427.6	90.144	67.4476	2647.12	3052.72
44427.6	90.4575	67.5834	2643.26	3056.8
44427.6	89.8059	63.9465	2519.17	3144.9
44427.6	89.9815	67.506	2654.2	3047.44
44427.6	90.1225	67.0674	2632.83	2964.34
44427.6	90.0028	62.2103	2445.41	3030.95
44427.6	89.8038	63.349	2495.68	2851.13
44427.6	90.3476	64.6298	2530.82	2839.2
44427.6	89.9866	64.6208	2540.62	2877.39
44427.6	90.1952	64.7944	2541.55	3101.41
44427.6	89.9012	72.2472	2843.15	3071
44427.6	90.0145	67.7911	2664.43	2947.44
44427.6	90.0516	67.0035	2632.39	3042.88
44427.6	90.0769	65.7656	2583.03	2856.75
44427.6	90.3831	65.3843	2559.36	2905.76
44427.6	89.6047	59.9277	2366.15	2728.84
44427.6	89.8158	63.2392	2491.03	2786.76
44427.6	89.7418	61.1578	2411.02	3171.16
44427.6	90.0839	71.9954	2827.5	3150.71
44427.6	89.9394	67.9167	2671.6	2989.53
44427.6	89.9687	65.8919	2591.11	2944.4
44427.6	90.0244	66.2722	2604.45	2850.27
44427.6	89.9889	62.2692	2448.1	2810.59
44427.6	89.9358	64.7095	2545.54	2795.38
44427.6	90.2405	65.4669	2566.64	2806.94
44427.6	90.0726	65.2803	2564.1	3079.31
44427.6	90.0936	68.0533	2672.39	3071.5
44427.6	90.0614	67.0973	2635.79	2949.18
44427.6	90.2494	65.2493	2557.86	3306.5
44427.6	89.5609	64.7076	2556.12	3082.16
44427.6	90.2437	72.3296	2835.59	3127.75
44427.6	89.8095	66.4511	2617.73	2847.42
44427.6	89.972	64.2449	2526.25	3164.45
44427.6	89.953	66.5463	2617.3	3044.66
44427.6	90.2345	67.7798	2657.49	2983.79
44427.6	89.7055	61.8683	2440.02	3113.2
44427.6	89.8051	66.2498	2609.93	3245.87
44427.6	89.9865	68.7755	2703.97	3061.96
44427.6	90.2785	69.7113	2731.89	2993.68
44427.6	89.7827	66.1557	2606.87	2925.42
44427.6	89.8893	62.4173	2456.64	2752.87
44427.6	90.1309	61.9329	2431.04	2823.98
44427.6	90.5385	66.3642	2593.26	3108.69
44427.6	90.4149	70.6572	2764.78	3131
44427.6	90.2343	67.7465	2656.2	2998.6
44427.6	90.0682	64.7288	2542.56	2871.89
44427.6	90.22	71.0092	2784.56	3092.03
44427.6	89.6898	65.4906	2583.34	2892.09
44427.6	89.4868	63.5946	2514.23	2825.45
44427.6	89.8958	62.981	2478.65	2799.79
44427.6	90.1678	61.9112	2429.2	2684.03
44427.6	89.788	59.5441	2346.2	2584.37
44427.6	89.7456	56.4924	2227.01	2807.2
44427.6	90.0837	59.8236	2349.48	2677.84
44427.6	90.1229	55.935	2195.8	2670.18
44427.6	89.7195	58.2565	2297.22	2634.43
44427.6	90.3497	65.4254	2561.91	3000.09
44427.6	90.0113	64.0772	2518.55	2783.23
44427.6	90.1307	62.8905	2468.64	2739.49
44427.6	90.3212	66.0873	2588.65	2839.21
44427.6	90.2257	64.9663	2547.43	3275.74
44427.6	90.1582	67.6138	2653.23	3167.32
44427.6	90.2942	70.0264	2743.76	3027.42
44427.6	89.9712	65.6246	2580.52	3022.01
44427.6	90.1232	67.6461	2655.53	2948.63
44427.6	89.9831	65.3918	2571.03	2966.49
44427.6	90.1453	66.7817	2620.95	3028.77
44427.6	90.7263	69.1668	2697.18	3496.65
44427.6	90.0124	72.2565	2840.01	3035.21
44427.6	89.6757	64.094	2528.64	3031.87
44427.6	90.1656	66.8272	2622.15	2907.02
44427.6	89.9461	61.3287	2412.27	2888.53
44427.6	89.5748	61.6763	2436	2765.33
44427.6	90.0194	63.591	2499.22	2770.24
44427.6	90.5992	64.4539	2516.92	3129.73
44427.6	89.985	59.8684	2353.81	2829.84
44427.6	90.0807	63.6116	2498.33	2767.42
44427.6	90.366	64.516	2525.85	2902.78
44427.6	90.0018	64.6999	2543.3	2940.87
44427.6	89.6577	61.4255	2423.85	2862.93
44427.6	89.7396	61.4128	2421.14	2730.36
44427.6	89.5841	63.4828	2507.09	2850.55
44427.6	90.5231	68.627	2682.13	3075.97
44427.6	89.9714	63.4326	2494.32	2865.2
44427.6	90.4171	66.0956	2586.23	3070.62
44427.6	89.9049	63.9949	2518.3	3040.97
44427.6	89.8178	64.1352	2526.26	2878.84
44427.6	90.3505	62.5793	2450.44	2922.49
44427.6	89.8335	63.9427	2518.24	2805.95
44427.6	89.799	62.3786	2457.59	2777.97
44427.6	90.3706	63.4583	2484.31	2923.09
44427.6	90.1273	65.0799	2554.67	2952.84
44427.6	90.1845	64.6224	2535.11	2899.85
44427.6	90.4676	70.8595	2771.09	3078.23
44427.6	89.7254	66.1902	2609.9	2935.32
44427.6	90.4606	72.2657	2826.29	3215.41
44427.6	90.1392	70.318	2759.93	3113.9
44427.6	89.989	66.6683	2621.05	3397.27
44427.6	89.9428	74.5911	2934.03	3136.63
44427.6	90.2922	70.7968	2774.01	3042.28
44427.6	90.3442	67.237	2633.01	3044.73
44427.6	89.7008	63.6451	2510.23	2826.06
44427.6	89.868	62.7288	2469.49	2711.33
44427.6	90.1209	60.2775	2366.33	2631.73
44427.6	90.3946	59.5307	2329.93	2827.6
44427.6	90.4054	62.8782	2460.65	2733.61
44427.6	89.8772	56.7786	2235.01	2583.72
44427.6	89.7256	59.2754	2337.24	2679.3
44427.6	90.2568	69.6856	2731.54	3026.23
44427.6	89.8716	63.8204	2512.36	2810.75
44427.6	90.2056	63.3248	2483.62	2833.28
44427.6	90.3419	63.2567	2477.21	3020.94
44427.6	90.7177	71.0131	2769.44	3044.67
44427.6	89.9251	63.235	2487.83	2752.49
44427.6	90.451	62.1759	2431.94	2915.45
44427.6	90.4505	63.9312	2500.62	2917.68
44427.6	89.7325	58.0281	2287.88	2999.35
44427.6	90.404	66.3483	2596.49	2918.74
44427.6	89.7947	62.6748	2469.37	2701.12
44427.6	90.4419	58.6128	2292.81	2639.23
44427.6	90.3007	57.138	2238.61	2652.24
44427.6	90.4858	58.2182	2276.27	2621.76
44427.6	90.092	67.1628	2637.47	2970.1
44427.6	90.4644	68.8201	2691.42	2992.95
44427.6	89.9036	62.2938	2451.39	2714.41
44427.6	90.1633	60.0537	2356.43	2766.68
44427.6	90.232	58.3771	2288.9	2566.54
44427.6	89.8528	55.8935	2200.77	2410.76
44427.6	89.9178	54.4092	2140.78	2453.25
44427.6	89.9372	57.7838	2273.06	2439.93
44427.6	90.7027	56.1413	2189.82	2503.66
44427.6	90.5122	56.9747	2227	2784.45
44427.6	90.3008	63.1829	2475.44	2812.42
44427.6	89.7524	58.9055	2321.96	2598.66
44427.6	90.5981	67.4256	2633	2957.15
44427.6	90.1309	63.4857	2491.99	3141.01
44427.6	90.1579	66.7691	2620.09	3086.16
44427.6	90.3773	68.5625	2683.93	3367.42
44427.6	90.1561	72.2492	2835.19	3144.74
44427.6	90.0855	68.5449	2691.94	3121.07
44427.6	89.9358	64.0713	2520.44	2906.61
44427.6	90.0573	65.3582	2567.59	2869.64
44427.6	90.4771	66.2893	2592.09	3221.78
44427.6	90.3718	69.1495	2707.08	3088.84
44427.6	90.4247	67.3061	2633.37	3015.75
44427.6	90.0763	67.8173	2663.63	3104.29
44427.6	90.2692	68.5221	2685.57	2947.69
44427.6	89.8954	63.5821	2502.32	3134.03
44427.6	90.1017	66.7966	2622.81	3109.68
44427.6	90.2471	66.39	2602.64	3229.09
44427.6	89.7825	64.2711	2532.61	2905.02
44427.6	90.3753	69.5839	2723.98	3254.49
44427.6	90.7087	74.6264	2910.64	3300.44
44427.6	89.7689	66.4079	2617.21	2957.9
44427.6	89.772	65.7027	2589.33	2955.15
44427.6	89.5682	65.0025	2567.56	2887.49
44427.6	90.1879	66.1952	2596.71	3305.25
44427.6	90.1165	62.0896	2437.58	3187.36
44427.6	90.2167	65.092	2552.62	2917.76
44427.6	90.1202	63.5916	2496.45	2997.79
44427.6	90.3958	69.5653	2722.63	3153.65
44427.6	90.1618	67.1092	2633.32	2987.06
44427.6	90.1776	65.5078	2570.03	3028.74
44427.6	89.6336	65.7069	2593.49	2950.01
44427.6	89.7883	67.5834	2662.96	2999.32
44427.6	90.4595	69.5517	2720.18	3073.71
44427.6	89.8503	65.5782	2582.17	2869.78
44427.6	90.0864	66.1498	2597.85	3251.85
44427.6	89.9015	68.2573	2686.13	3095.77
44427.6	89.7178	63.3618	2498.58	2846.25
44427.6	89.9057	64.9788	2556.99	2825.66
44427.6	90.4426	64.8561	2537.01	2826.74
44427.6	89.7523	60.7071	2392.98	2828.46
44427.6	89.8157	59.392	2339.49	2987.98
44427.6	90.2055	63.9553	2508.35	2815.52
44427.6	89.8987	67.2603	2646.98	3059.85
44427.6	90.2806	67.1792	2632.6	3038.6
44427.6	90.1674	64.5175	2531.47	2908.12
44427.6	90.3601	65.2877	2556.23	2828.15
44427.6	89.8324	61.6582	2428.3	3216.13
44427.6	89.4826	63.4546	2508.82	2810.12
44427.6	90.2798	66.4854	2605.44	2871.86
44427.6	90.4766	65.3183	2554.13	2959.83
44427.6	89.466	60.1047	2376.81	2665.81
44427.6	90.216	68.6785	2693.28	2876.98
44427.6	89.8444	61.6173	2426.37	2641.24
44427.6	90.3999	62.1861	2433.72	2655.77
44427.6	89.8892	57.7923	2274.61	2707.46
44427.6	89.9476	60.1765	2366.91	2670.9
44427.6	90.0539	61.0704	2399.23	3030.08
44427.6	89.6255	64.4663	2544.76	2857.7
44427.6	90.2568	59.4346	2329.72	2617.92
44427.6	89.9545	56.5971	2225.95	2555.34
44427.6	89.7955	54.7525	2157.22	2476.81
44427.6	89.8164	54.5144	2147.34	2484.21
44427.6	89.7386	57.936	2284.09	2574.19
44427.6	89.681	54.9417	2167.43	2491.76
44427.6	90.1228	56.0742	2201.27	3089.67
44427.6	90.4254	59.1308	2313.49	2942.75
44427.6	90.4685	64.2879	2514.07	2875.66
44427.6	90.2279	63.53	2491.05	2798.78
44427.6	89.8792	68.8292	2709.31	2928.85
44427.6	89.9654	62.7129	2466.19	2659.12
44427.6	90.0687	60.2053	2364.86	2809.98
44427.6	89.9498	57.1384	2247.36	2592.03
44427.6	89.8081	57.8684	2279.66	2844.94
44427.6	90.3721	58.0631	2273.06	2870.11
44427.6	89.9473	61.8279	2431.88	2932.28
44427.6	90.2306	65.0522	2550.66	2887.63
44427.6	90.6441	68.2596	2664.22	2916.94
44427.6	89.9452	61.9513	2436.78	2841.08
44427.6	89.5522	61.7966	2441.37	2739.07
44427.6	90.2564	63.6097	2493.39	2910.56
44427.6	90.142	63.493	2491.97	2845.3
44427.6	88.9007	54.3142	2161.49	2673.69
44427.6	90.2703	64.8021	2539.74	2940.43
44427.6	89.9456	60.8129	2392	2868.85
44427.6	90.6595	63.5705	2480.78	3122.24
44427.6	90.5669	68.9557	2693.68	3012.68
44427.6	90.4878	66.4154	2596.71	2912.42
44427.6	90.4726	70.4243	2753.91	3140.07
44427.6	90.147	67.2073	2637.6	2948.93
44427.6	89.8189	64.0399	2522.48	2931.33
44427.6	90.4499	66.3427	2594.96	3403.47
44427.6	89.9029	73.0474	2874.59	3058.84
44427.6	89.444	64.1137	2535.97	2804.63
44427.6	90.2098	66.0144	2588.99	2932.05
44427.6	89.8907	61.794	2432.07	2714.18
44427.6	90.0334	59.4683	2336.83	2566.64
44427.6	90.4842	61.2324	2394.16	2703.35
44427.6	90.292	59.9111	2347.48	2664.58
44427.6	90.4399	71.8421	2810.37	3021.7
44427.6	89.9685	57.694	2268.74	2567.08
44427.6	89.5355	53.4651	2112.61	2252.73
44427.6	90.2012	53.0735	2081.66	2364.22
44427.6	89.9579	52.3934	2060.55	2542.53
44427.6	90.343	58.2278	2280.24	2573.37
44427.6	90.1803	61.9946	2432.13	2693.4
44427.6	89.9695	66.8052	2627	3039.25
44427.6	90.1667	65.6465	2575.79	2899.4
44427.6	90.0689	63.5041	2494.43	2858.48
44427.6	90.1429	70.1707	2754.03	3094.88
44427.6	90.2597	68.6605	2691.27	3089.17
44427.6	90.1913	68.6705	2693.71	3032.88
44427.6	90.3248	67.1354	2629.6	3415.05
44427.6	90.3515	75.806	2968.34	3235.45
44427.6	89.801	69.7657	2748.56	2994.17
44427.6	89.8912	65.9563	2595.87	3094.75
44427.6	90.478	67.8467	2652.96	3052
44427.6	90.077	66.9864	2630.98	2926.9
44427.6	90.5668	69.844	2728.38	3065.83
44427.6	90.1688	69.0764	2710.31	3084.51
44427.6	90.1127	67.1435	2636.11	2910.08
44427.6	89.8435	64.6055	2544.06	3162.42
44427.6	89.7581	69.0239	2720.64	3211.89
44427.6	90.1637	70.0703	2749.46	3164.68
44427.6	90.0682	66.146	2598.23	3021.13
44427.6	90.1159	66.8855	2625.88	3021.94
44427.6	90.527	67.2902	2629.77	3508.37
44427.6	90.0659	71.3366	2802.18	3050.62
44427.6	90.4594	70.0638	2740.21	3067.98
44427.6	90.0349	65.9132	2590.04	3066.18
44427.6	89.305	61.2221	2425.37	2701.39
44427.6	89.5784	59.7377	2359.34	2841.32
44427.6	90.2622	69.1476	2710.29	2915.94
44427.6	90.1781	64.283	2521.97	2934.45
44427.6	90.2568	65.4337	2564.87	3119.9
44427.6	90.0356	68.5185	2692.39	3082.81
44427.6	90.1904	67.7207	2656.47	3384.52
44427.6	90.1138	69.5093	2728.96	3032.22
44427.6	90.1638	71.6124	2809.96	2988.1
44427.6	89.9693	65.8424	2589.14	3082.95
44427.6	89.7828	67.0661	2642.74	3008.56
44427.6	90.4801	70.4071	2753.01	3115.3
44427.6	90.3875	65.693	2571.31	3036.53
44427.6	90.0221	66.7049	2621.52	3042.92
44427.6	90.0432	69.2142	2719.5	3025.02
44427.6	90.1886	65.4305	2566.69	2946.76
44427.6	90.4014	67.9459	2659.09	2972.74
44427.6	90.2975	72.5358	2841.98	2985.97
44427.6	89.5651	63.3632	2502.9	2905.67
44427.6	89.5389	62.2333	2458.99	3093.34
44427.6	90.1583	70.4788	2765.65	3165.68
44427.6	90.0644	67.2835	2643.02	3481.67
44427.6	90.4841	72.1924	2822.69	3258.27
44427.6	89.9547	71.2326	2801.56	3188.71
44427.6	89.9309	68.4253	2691.86	3109.61
44427.6	90.0928	70.2427	2758.39	3015.61
44427.6	90.2662	66.2299	2595.81	3160.1
44427.6	90.0775	66.7291	2620.86	2944.93
44427.6	90.0793	65.9738	2591.14	2881.6
44427.6	90.0936	63.7121	2501.92	3202.79
44427.6	90.544	72.2061	2821.36	3191.03
44427.6	89.9119	68.8708	2709.96	3004.09
44427.6	90.5895	70.6601	2759.57	2952.07
44427.6	89.845	62.9492	2478.79	2872.49
44427.6	90.1084	64.6257	2537.37	2904.39
44427.6	89.879	61.8254	2433.62	3219.65
44427.6	90.103	73.069	2869.05	3160.85
44427.6	90.4825	68.7153	2686.79	3017.23
44427.6	90.2652	65.4974	2567.13	2870.18
44427.6	89.9265	60.1007	2364.49	2729.1
44427.6	89.7608	59.5806	2348.35	2986.83
44427.6	90.3536	68.6413	2687.72	3103.06
44427.6	89.8208	66.0497	2601.59	2882.43
44427.6	89.9449	63.1931	2485.64	2897.05
44427.6	90.1993	60.9362	2390.11	2709
44427.6	90.2613	68.8964	2700.47	2990.66
44427.6	90.1712	66.5213	2609.98	2944.98
44427.6	89.7647	62.4214	2460.21	2915.62
44427.6	90.3452	72.2058	2827.56	3371.82
44427.6	89.8364	68.3779	2692.82	3169.18
44427.6	89.9658	74.7226	2938.46	3221.01
44427.6	89.4725	69.2854	2739.66	2978.91
44427.6	90.0015	70.5976	2775.14	3264.98
44427.6	90.0541	69.1873	2718.11	3570.48
44427.6	90.0416	74.0653	2910.16	3223.5
44427.6	90.2616	73.6229	2885.72	3240.82
44427.6	90.2209	72.3815	2838.34	3226.12
44427.6	89.6196	67.7994	2676.5	3233.88
44427.6	90.1771	75.7021	2970	3255.94
44427.6	89.9874	75.1905	2956.15	3137.62
44427.6	89.5848	73.1544	2889.02	3224.95
44427.6	90.6086	78.054	3047.69	3351.48
44427.6	90.2343	73.4787	2880.94	3182.4
44427.6	90.5494	73.7874	2882.98	3266.98
44427.6	90.2438	69.9732	2743.21	3122.03
44427.6	90.0372	73.171	2875.16	3119.14
44427.6	90.2645	70.7801	2774.21	3220.07
44427.6	90.0268	65.1659	2560.9	3115.98
44427.6	90.1798	66.9456	2626.38	2964.32
44427.6	90.3314	65.8567	2579.33	2937.28
44427.6	90.5995	65.8096	2569.85	3300.8
44427.6	89.7705	66.4556	2619.04	2969.96
44427.6	90.1744	66.067	2592.07	2903.54
44427.6	90.038	62.3183	2448.7	2679.98
44427.6	90.1908	60.0988	2357.48	2711.13
44427.6	90.5812	63.1682	2467.2	3157.75
44427.6	89.7349	61.0134	2405.52	2621.44
44427.6	90.0958	59.5481	2338.34	2614.73
44427.6	90.0303	57.7638	2269.93	2484.32
44427.6	90.2722	56.5533	2216.4	2557.81
44427.6	89.7792	54.9039	2163.58	2396.27
44427.6	90.0986	55.1611	2166.01	2481.97
44427.6	90.0666	52.7158	2070.72	2364.31
44427.6	89.6319	57.1684	2256.52	3041.64
44427.6	90.2818	69.1894	2711.34	3033.12
44427.6	90.0332	63.4568	2493.56	2841.54
44427.6	90.1777	62.7741	2462.78	2749.24
44427.6	90.2213	60.0366	2354.24	2823.42
44427.6	90.1787	61.6123	2417.17	2833.82
44427.6	90.1017	62.5298	2455.27	3258.9
44427.6	90.4333	69.6655	2725.42	3134.22
44427.6	90.3662	68.8907	2697.11	2952.91
44427.6	90.5453	65.1003	2543.68	2932.24
44427.6	90.1449	62.0738	2436.19	2865.58
44427.6	90.1314	60.5348	2376.15	3092.45
44427.6	90.1301	65.9049	2586.98	2831.23
44427.6	90.291	75.1892	2946.16	3268.7
44427.6	89.6584	65.8824	2599.7	2963.74
44427.6	90.0696	66.8593	2626.2	2890.25
44427.6	90.0953	69.0455	2711.3	3034.55
44427.6	90.4893	70.9018	2772.07	3205.56
44427.6	90.1369	69.1838	2715.48	3309.33
44427.6	89.7929	70.4748	2776.75	3013.06
44427.6	90.0037	67.3087	2645.79	3009.54
44427.6	90.2405	69.1702	2711.83	3064.99
44427.6	90.2339	65.393	2563.93	3131.28
44427.6	90.2872	68.6791	2691.18	3495.58
44427.6	90.2222	71.0712	2786.92	3030.61
44427.6	89.8773	64.4954	2538.77	3100.25
44427.6	90.18	74.471	2921.61	3204.59
44427.6	90.1857	65.5172	2570.17	2990.64
44427.6	90.1428	71.4221	2803.15	2959.27
44427.6	89.7207	62.9573	2482.55	2788.97
44427.6	89.9895	61.5162	2418.48	2766.14
44427.6	90.1742	72.4453	2842.32	3082.49
44427.6	89.9416	60.5226	2380.68	2609.72
44427.6	89.7481	55.732	2196.97	2470.61
44427.6	89.5083	52.0029	2055.46	2530.96
44427.6	89.9617	54.3639	2137.95	2946.03
44427.6	89.6858	63.4883	2504.46	2803.64
44427.6	89.5023	59.0706	2334.97	2812.13
44427.6	89.9577	61.9287	2435.56	2772.31
44427.6	90.3204	62.0894	2432.07	2712.76
44427.6	90.0837	64.5766	2536.14	2915.08
44427.6	90.2594	61.4431	2408.38	3202.12
44427.6	89.9577	68.1005	2678.28	3017.48
44427.6	90.5801	70.0635	2736.55	3303.05
44427.6	90.2473	75.4147	2956.43	3347.94
44427.6	90.0337	72.587	2852.32	3160.76
44427.6	90.1204	70.3873	2763.22	3145.12
44427.6	89.8067	61.7252	2431.63	2784.72
44427.6	90.5939	69.6483	2719.92	3015.37
44427.6	90.2665	64.1007	2512.35	2969.15
44427.6	90.4027	65.1487	2549.58	3000.41
44427.6	90.5988	69.9463	2731.41	2877.88
44427.6	89.825	65.2219	2568.86	2977.92
44427.6	90.0978	73.6493	2892	3163.03
44427.6	90.0356	69.879	2745.85	3121.56
44427.6	89.8928	66.7753	2628.06	2992.89
44427.6	89.9972	68.0417	2674.8	3158.2
44427.6	90.1353	67.5818	2652.65	3233.04
44427.6	90.0362	70.6483	2776.06	3117.9
44427.6	90.2851	73.3971	2876.12	3183.44
44427.6	89.9526	68.4044	2690.39	3261.55
44427.6	90.2249	66.7801	2618.58	3370.49
44427.6	90.1892	69.435	2723.76	3083.76
44427.6	89.7938	70.5158	2778.33	3300.63
44427.6	90.3199	68.4079	2679.59	3004.55
44427.6	90.6568	70.5969	2755.05	3031.48
44427.6	89.9836	66.8059	2626.61	2963.87
44427.6	90.0025	65.4814	2574	2910.69
44427.6	89.9082	64.3219	2531.07	2989.94
44427.6	89.7888	67.6424	2665.27	3013.4
44427.6	90.001	67.3857	2648.9	2930.62
44427.6	89.9254	64.4998	2537.59	3285.66
44427.6	89.9703	64.2944	2528.24	3078.15
44427.6	89.8858	63.2369	2489	3038.69
44427.6	90.6295	72.8866	2845.26	3442.85
44427.6	90.1142	69.4954	2728.4	3005.89
44427.6	90.3018	72.1108	2825.2	3547.47
44427.6	90.1961	75.3039	2953.76	3189.28
44427.6	90.2237	75.0703	2943.69	3275.69
44427.6	90.2417	71.7508	2812.96	3266.3
44427.6	90.0029	71.5138	2811.11	3113.09
44427.6	90.2951	70.7222	2771	3390.17
44427.6	90.3628	71.6329	2804.58	3306.51
44427.6	90.1671	71.986	2824.52	3213.34
44427.6	89.7616	68.4592	2698.27	3061.63
44427.6	90.2038	72.4379	2841.1	3147.59
44427.6	90.3874	75.3232	2948.26	3330.18
44427.6	90.1729	72.1949	2832.54	3299.76
44427.6	90.044	69.9011	2746.46	3566.42
44427.6	90.2741	70.6824	2770.08	3531.93
44427.6	89.9418	76.9109	3025.32	3358.66
44427.6	90.2546	76.5906	3002.28	3377.43
44427.6	89.8147	71.8473	2830.14	3436.26
44427.6	90.2654	76.946	3015.85	3367.75
44427.6	89.739	69.0879	2723.74	3124.52
44427.6	89.6764	68.9464	2720.06	3191.41
44427.6	90.1402	72.8621	2859.75	3252.97
44427.6	90.5078	73.8909	2888.35	3299.22
44427.6	90.5221	78.7661	3078.43	3403.3
44427.6	90.1566	72.9097	2861.1	3234.76
44427.6	90.1568	72.0534	2827.49	3173.68
44427.6	90.1658	69.5379	2728.5	3086.55
44427.6	90.2307	70.6415	2769.81	3111.37
44427.6	90.3247	73.6397	2884.36	3235.85
44427.6	90.1966	70.1675	2752.27	3138.13
44427.6	90.1994	70.2855	2756.81	3592.61
44427.6	90.6579	72.4743	2828.28	3634.17
44427.6	90.2509	75.1914	2947.55	3285.7
44427.6	90.2622	75.6569	2965.43	3322.62
44427.6	90.3192	71.5066	2800.98	3149.51
44427.6	89.9585	69.568	2735.97	3046.51
44427.6	89.6495	66.0618	2607.04	3024.91
44427.6	90.1793	74.7657	2933.19	3290.36
44427.6	90.2758	72.8888	2856.5	3220.31
44427.6	90.1042	70.689	2775.57	3334.8
44427.6	90.0052	72.9103	2865.94	3467.67
44427.6	89.9862	76.7638	3018.04	3423.2
44427.6	90.3327	78.6989	3082.26	3309.54
44427.6	90.5707	74.1654	2897.06	3373.12
44427.6	90.284	70.135	2748.33	3460.41
44427.6	90.3401	68.8761	2697.32	3616.13
44427.6	90.3333	79.5334	3114.92	3482.08
44427.6	89.8224	60.0851	2366.61	2567.78
44427.6	90.0147	57.841	2273.35	2709.56
44427.6	89.9829	58.934	2317.13	3097.56
44427.6	90.1498	65.1389	2556.35	3387
44427.6	90.048	69.9815	2749.5	3122.44
44427.6	90.3284	69.7717	2732.75	3172.55
44427.6	90.2029	69.1517	2712.23	2975.19
44427.6	90.5389	66.2465	2588.64	3232.06
44427.6	90.1019	67.9534	2668.22	2955.28
44427.6	89.9049	66.3557	2611.2	3190.66
44427.6	90.2268	69.9194	2741.62	3228.59
44427.6	89.7438	65.4163	2578.85	3243.77
44427.6	90.6369	71.8013	2802.67	3118.38
44427.6	89.9975	67.1336	2639.09	2912.8
44427.6	90.112	63.2636	2483.8	3520.33
44427.6	89.7211	63.6998	2511.82	2982.84
44427.6	90.0324	62.216	2444.83	2695.3
44427.6	90.1391	58.9062	2312.03	2952.76
44427.6	90.0586	64.6109	2538.2	2699.09
44427.6	90.4626	63.0304	2465.05	2696.91
44427.6	90.1336	58.3102	2288.77	2548.01
44427.6	89.9074	66.8449	2630.38	2822.67
44427.6	90.1538	64.4044	2527.41	2714.96
44427.6	90.3385	76.0842	2979.66	3296.98
44427.6	90.7808	75.1352	2928.15	3238.36
44427.6	90.4059	71.524	2798.98	3214.13
44427.6	90.5836	71.1095	2777.3	3151.63
44427.6	90.2988	68.8156	2696.19	2998.69
44427.6	89.9414	63.3968	2493.75	2849.65
44427.6	89.8158	66.436	2616.95	3171.4
44427.6	90.2814	71.2254	2791.14	3231.89
44427.6	90.0916	67.8804	2665.66	3305.35
44427.6	90.1276	70.4499	2765.46	3205.93
44427.6	90.3461	72.555	2841.2	3329.18
44427.6	90.3161	74.3979	2914.34	3139.03
44427.6	90.0217	72.8491	2863	3220
44427.6	90.7192	81.5658	3180.93	3402.35
44427.6	90.508	75.3851	2946.75	3475.21
44427.6	89.6718	70.3643	2776.14	3119.03
44427.6	90.6817	75.5994	2949.47	3281.65
44427.6	90.4996	74.5716	2915.22	3371.18
44427.6	90.235	65.4567	2566.4	3016.16
44427.6	90.2653	69.1439	2710.06	2942.73
44427.6	90.1836	63.6125	2495.51	3357.13
44427.6	90.7492	64.3242	2507.71	3258.05
44427.6	90.422	69.8867	2734.42	3052.35
44427.6	90.1062	65.4702	2570.59	2923.71
44427.6	90.3428	63.7188	2495.28	3041.31
44427.6	90.1086	67.1499	2636.48	2902.31
44427.6	90.3561	65.4042	2560.9	2865.9
44427.6	90.2794	68.8904	2699.7	2939.46
44427.6	90.2463	73.2924	2873.26	3251.28
44427.6	90.1696	70.8109	2778.33	2973.15
44427.6	90.2777	69.7805	2734.63	3110.42
44427.6	90.3054	64.5092	2527.28	2921.75
44427.6	90.157	65.4073	2566.68	3043.27
44427.6	90.1983	69.0565	2708.64	3079.67
44427.6	90.0129	64.3668	2529.89	2886.33
44427.6	90.0461	70.8337	2783.04	3153.89
44427.6	89.9951	67.6508	2659.49	2985.75
44427.6	90.0402	67.479	2651.41	3004
44427.6	89.9885	67.4004	2649.84	3297.49
44427.6	89.8768	70.0789	2758.57	3113.12
44427.6	90.4737	72.9269	2851.74	3289.11
44427.6	90.3806	74.1193	2901.35	3328.69
44427.6	89.827	74.1738	2921.38	3174.39
44427.6	89.949	69.6592	2739.85	3271.94
44427.6	90.3154	72.4871	2839.51	3062.06
44427.6	90.2935	69.1767	2710.49	3469.33
44427.6	89.8067	66.3378	2613.35	3193.71
44427.6	90.5011	77.5197	3030.42	3389.6
44427.6	90.0996	72.413	2843.4	3253.05
44427.6	90.6981	77.9094	3039.04	3421.07
44427.6	90.485	73.6551	2879.86	3235.36
44427.6	89.9445	68.4365	2691.89	3143.02
44427.6	89.5416	64.6718	2555.26	3012.49
44427.6	89.9141	70.7538	2783.98	3026.1
44427.6	90.1317	67.077	2632.94	3052.93
44427.6	90.659	72.1701	2816.38	3433.55
44427.6	89.9929	65.9365	2592.16	2953.21
44427.6	90.4972	67.853	2652.64	2973.76
44427.6	89.8179	61.0251	2403.76	3064.63
44427.6	90.2169	69.5524	2727.53	3081.84
44427.6	90.3431	66.6821	2611.31	3087.86
44427.6	90.1485	65.4651	2569.19	3269.69
44427.6	90.1531	67.7309	2657.97	3162.81
44427.6	90.1125	70.2449	2757.87	3079.99
44427.6	90.055	67.7237	2660.59	2909.68
44427.6	90.647	66.0424	2577.59	2880.79
44427.6	90.5488	65.8522	2572.95	3239.36
44427.6	89.8286	62.2844	2453.06	3326.45
44427.6	90.0338	68.5249	2692.7	3060.57
44427.6	89.9937	68.589	2696.42	3370.65
44427.6	90.2453	75.9597	2977.85	3322.32
44427.6	89.835	71.4144	2812.45	3167.01
44427.6	90.3512	69.6367	2726.77	3257.14
44427.6	90.0707	66.9238	2628.7	2936.22
44427.6	90.3789	64.8416	2538.23	3057.21
44427.6	90.2664	68.7239	2693.56	3075.21
44427.6	90.3984	72.6228	2842.21	3169.31
44427.6	90.6066	72.6086	2835.13	3034.17
44427.6	90.1277	65.9753	2589.81	2795.72
44427.6	89.9668	61.4175	2415.21	2716.02
44427.6	90.6938	69.4183	2707.95	2951.28
44427.6	89.3946	61.4876	2433.44	3208.43
44427.6	90.5728	74.3934	2905.91	3252.6
44427.6	90.1984	68.1734	2674	3016.2
44427.6	90.5704	68.1681	2662.81	3131.68
44427.6	90.2077	63.6251	2495.34	2715.22
44427.6	90.5126	72.5152	2834.42	3171.48
44427.6	90.1757	69.1727	2713.88	2963.35
44427.6	89.8709	62.6698	2467.09	2707.19
44427.6	90.1135	58.9232	2313.35	3168.15
44427.6	90.4917	68.8835	2693.09	3176.52
44427.6	90.0825	63.9885	2513.08	3175.05
44427.6	89.9076	65.4655	2576.09	2934.61
44427.6	90.3431	66.7537	2614.12	2913.89
44427.6	90.1225	65.1997	2559.51	3095.6
44427.6	90.3842	63.3972	2481.55	3045.21
44427.6	90.1019	67.4307	2647.7	2941.25
44427.6	89.8289	66.0696	2602.14	2977.21
44427.6	90.2962	65.3799	2561.65	3198.07
44427.6	89.9358	62.5129	2459.13	2856.08
44427.6	90.1294	63.4144	2489.24	3143.51
44427.6	90.0274	66.7534	2623.27	2942.03
44427.6	89.8691	65.059	2561.19	2841.45
44427.6	90.1093	63.8409	2506.54	3255.48
44427.6	90.1318	71.402	2802.7	3157.16
44427.6	90.0761	71.3153	2801.03	3170.46
44427.6	89.9408	69.5336	2735.16	3058.21
44427.6	89.7748	66.6004	2624.63	3185.38
44427.6	90.2138	75.0231	2942.16	3258.75
44427.6	90.3824	73.5692	2879.76	3196.43
44427.6	90.0467	75.3527	2960.57	3257.82
44427.6	89.873	70.7685	2785.84	3071.49
44427.6	90.0208	69.3729	2726.42	3585.02
44427.6	90.6863	79.2585	3092.07	3758.64
44427.6	89.9891	74.7314	2938.04	3223.83
44427.6	90.3479	72.1882	2826.79	3256.55
44427.6	90.0929	66.386	2606.94	3027.53
44427.6	90.2094	69.2511	2715.94	3023.55
44427.6	90.6196	77.3405	3019.46	3540.38
44427.6	90.3268	74.9669	2936.28	3231.61
44427.6	90.3149	74.602	2922.37	3272.59
44427.6	89.9191	77.2449	3039.22	3387.58
44427.6	90.3701	73.5518	2879.48	3167.56
44427.6	90.1671	71.1146	2790.33	3163.51
44427.6	90.3575	70.6294	2765.45	3344.72
44427.6	90.0767	72.5937	2851.22	3214.53
[truncated: 1,090 more rows]

## Sheet: Ground Site 5
Time - Excel, CST [days]	Methane Volume Fraction [%]	VentX Methane Mass Flow [kg/h]	VentX Flow Rate [m3/day]	Ultrasonic Flow Rate [m3/day]
44428.4	87.0154	8.57643	348.703	338.274
44428.4	87.8282	9.2074	370.892	387.949
44428.4	88.1354	9.42221	378.222	383.673
44428.4	87.5785	8.52939	344.56	364.459
44428.4	88.006	9.07773	364.93	377.117
44428.4	87.8314	9.05408	364.703	383.325
44428.4	88.1795	9.04556	362.921	385.747
44428.4	89.1975	10.36	410.916	424.363
44428.4	87.9402	9.31259	374.652	396.684
44428.4	88.4301	9.60328	384.206	397.066
44428.4	87.9087	9.11816	366.961	390.282
44428.4	88.1218	9.26381	371.922	381.441
44428.4	88.0748	9.39901	377.55	401.249
44428.4	88.1746	9.21203	369.621	380.837
44428.4	87.7145	9.11227	367.536	394.276
44428.4	88.1789	9.514	381.719	376.959
44428.4	87.8065	9.41417	379.315	399.02
44428.4	88.1221	9.35718	375.669	393.352
44428.4	88.3658	9.84342	394.1	383.876
44428.4	88.3166	9.59005	384.17	388.034
44428.4	88.0235	9.68585	389.3	385.287
44428.4	88.256	9.76757	391.55	400.398
44428.4	88.7037	10.012	399.323	403.812
44428.4	88.0068	8.99484	361.594	389.712
44428.4	88.2165	9.48745	380.491	387.167
44428.4	88.3108	9.67732	387.691	399.688
44428.4	88.0806	9.22018	370.343	412.754
44428.4	88.6605	10.0002	399.048	394.843
44428.4	88.0378	9.41662	378.417	376.131
44428.4	88.0483	9.47124	380.567	371.774
44428.4	88.6822	10.0052	399.147	403.533
44428.4	87.8483	9.15538	368.712	362.321
44428.4	88.1177	9.59938	385.412	386.882
44428.4	88.0528	9.45719	379.983	397.892
44428.4	87.9395	8.86922	356.818	372.327
44428.4	88.0776	9.49756	381.497	389.988
44428.4	87.9604	9.64325	387.865	365.776
44428.4	88.6196	9.76796	389.959	416.075
44428.4	87.6547	9.11897	368.057	376.221
44428.4	88.1783	9.8284	394.335	408.386
44428.4	88.2633	9.91017	397.233	381.663
44428.4	88.0359	9.20471	369.909	402.269
44428.4	88.1112	9.65989	387.87	406.433
44428.4	87.7125	9.23587	372.53	377.699
44428.4	88.3934	9.50642	380.489	402.261
44428.4	88.6654	9.98604	398.459	397.737
44428.4	87.919	9.31322	374.767	404.514
44428.4	88.0034	9.17197	368.73	385.481
44428.4	87.7602	8.81884	355.515	397.012
44428.4	88.1599	9.68622	388.712	406.289
44428.4	88.7851	10.0314	399.731	418.64
44428.4	88.2712	9.82394	393.742	396.875
44428.4	87.9873	9.23153	371.192	383.812
44428.4	88.3874	9.77747	391.364	373.541
44428.4	87.8304	9.08986	366.148	399.686
44428.4	88.2473	9.76646	391.544	397.398
44428.4	88.2411	9.39162	376.543	368.608
44428.4	88.2079	9.53937	382.61	404.915
44428.4	88.1618	9.4832	380.556	391.833
44428.4	88.6355	9.705	387.376	408.823
44428.4	88.2451	9.6912	388.536	397.606
44428.4	88.6237	10.1857	406.618	410.116
44428.4	88.2621	9.56814	383.529	401.819
44428.4	88.3223	9.66525	387.157	415.039
44428.4	88.5975	10.1214	404.17	412.964
44428.4	88.3377	9.74636	390.338	394.459
44428.4	88.3531	9.7714	391.273	399.815
44428.4	88.2569	9.41019	377.22	391.61
44428.4	88.7869	9.96395	397.034	411.869
44428.4	88.1352	9.20535	369.518	358.473
44428.4	87.8628	9.50346	382.667	375.675
44428.4	88.4692	9.59858	383.848	402.765
44428.4	88.6205	9.87608	394.271	405.21
44428.4	88.6016	10.016	399.942	393.995
44428.4	88.5916	9.73095	388.604	405.707
44428.4	88.5277	9.73472	389.035	404.517
44428.4	88.1544	9.4849	380.657	383.028
44428.4	88.3497	9.60269	384.532	394.495
44428.4	88.3621	9.71827	389.106	399.59
44428.4	88.7068	10.2233	407.734	405.52
44428.4	89.0436	10.4168	413.881	398.924
44428.4	88.4345	9.86522	394.666	411.325
44428.4	88.1673	9.30827	373.513	396.892
44428.4	88.5123	9.86108	394.154	408.851
44428.4	89.2009	10.6458	422.234	459.403
44428.4	89.1011	10.4253	413.952	439.543
44428.4	89.2289	10.5212	417.161	451.315
44428.4	88.579	9.7827	390.726	439.214
44428.4	88.7322	10.181	405.933	441.223
44428.4	88.852	9.77031	389.032	475.89
44428.4	88.9638	9.94977	395.681	436.369
44428.4	89.0858	10.1933	404.811	473.589
44428.4	89.4027	10.4038	411.703	476.568
44428.4	88.8603	10.0748	401.12	467.965
44428.4	88.96	10.3279	410.736	446.149
44428.4	89.3206	10.5969	419.732	466.845
44428.4	89.2775	10.796	427.824	460.906
44428.4	89.5036	10.5369	416.503	463.335
44428.4	88.8351	10.174	405.185	434.727
44428.4	88.8342	9.81286	390.805	438.13
44428.4	88.8673	10.1901	405.678	438.804
44428.4	89.4385	10.6828	422.577	469.929
44428.4	89.6082	11.1386	439.77	468.651
44428.4	89.5977	10.7943	426.23	496.011
44428.4	89.1904	10.2518	406.656	474.543
44428.4	88.7899	10.1525	404.534	455.67
44428.4	89.2181	10.4033	412.537	450.663
44428.4	89.1515	10.3758	411.755	434.036
44428.4	89.2373	9.82942	389.696	452.813
44428.4	89.3418	10.5689	418.522	456.397
44428.4	89.0208	9.98959	397.009	451.316
44428.4	89.5452	10.4999	414.846	474.347
44428.4	89.3068	10.7222	424.76	483.564
44428.4	89.1975	10.5246	417.443	451.129
44428.4	89.1103	10.4846	416.262	466.885
44428.4	89.1006	10.098	400.959	484.142
44428.4	88.9331	10.0432	399.535	441.154
44428.4	89.2653	10.4219	413.054	469.572
44428.4	89.1073	9.84423	390.853	461.781
44428.4	89.1274	10.0477	398.843	448.113
44428.4	89.4479	10.8683	429.871	477.611
44428.4	88.8464	9.95284	396.325	444.538
44428.4	89.2236	10.199	404.409	462.968
44428.4	89.2093	10.6943	424.118	481.639
44428.4	89.0629	10.2125	405.676	458.934
44428.4	88.9387	9.63674	383.34	458.531
44428.4	89.3447	10.3324	409.144	459.269
44428.4	89.1561	10.0288	397.963	464.816
44428.4	88.913	9.86207	392.417	452.675
44428.4	89.1984	10.3346	409.902	479.021
44428.4	89.1118	10.4653	415.49	449.359
44428.4	89.0112	9.81192	389.991	447.66
44428.4	89.0365	10.2356	406.714	450.515
44428.4	89.6768	10.8667	428.709	489.515
44428.4	89.3138	10.2803	407.222	480.529
44428.4	89.4258	10.5055	415.621	449.086
44428.4	88.9885	10.153	403.65	482.612
44428.4	89.2656	10.4657	414.791	477.73
44428.4	88.784	10.1518	404.533	454.771
44428.4	89.4145	10.6245	420.384	458.843
44428.4	89.0792	10.2973	408.97	474.647
44428.4	88.7368	10.2193	407.437	426.899
44428.4	89.2385	10.234	405.732	468.017
44428.4	89.0909	10.2148	405.639	434.226
44428.4	88.9555	10.5853	420.992	450.92
44428.4	89.0513	10.4689	415.918	478.861
44428.4	89.3989	10.5753	418.508	468.694
44428.4	89.161	10.1398	402.345	439.132
44428.4	89.1815	10.013	397.221	473.678
44428.4	89.3165	10.812	428.271	479.536
44428.4	89.3987	10.6054	419.701	468.884
44428.4	89.568	10.9929	434.215	486.448
44428.4	88.818	10.0737	401.266	478.962
44428.4	89.2848	10.7736	426.9	483.826
44428.4	89.3422	9.86182	390.521	470.689
44428.4	89.2733	10.3797	411.346	493.308
44428.4	89.1902	10.5601	418.885	462.545
44428.4	88.9008	10.1799	405.119	442.856
44428.4	89.0015	10.1276	402.583	452.523
44428.4	88.6846	10.1277	404.023	456.658
44428.4	88.9243	9.93598	395.307	465.307
44428.4	88.6167	10.1406	404.85	448.891
44428.4	89.1507	10.4014	412.773	471.331
44428.4	88.9997	10.0317	398.778	459.819
44428.4	89.0523	10.685	424.498	449.164
44428.4	88.4982	10.0906	403.39	449.017
44428.4	89.0677	10.849	430.939	473.934
44428.4	88.8386	10.2014	406.258	443.298
44428.4	89.1666	10.5041	416.776	464.774
44428.4	88.6272	9.62899	384.378	454.063
44428.4	89.4719	10.3326	408.572	444.933
44428.4	89.5902	10.9836	433.74	476.566
44428.4	89.6472	11.0197	434.888	488.883
44428.4	89.0062	10.3863	412.843	464.007
44428.4	89.0579	9.821	390.147	475.802
44428.4	89.0905	10.2619	407.512	455.089
44428.4	89.0113	10.071	400.288	472.578
44428.4	89.2767	10.3974	412.031	489.156
44428.4	89.1376	10.4958	416.583	457.868
44428.4	89.0205	10.2392	406.931	442.732
44428.4	89.1003	10.045	398.855	444.939
44428.4	89.0426	10.6492	423.122	452.092
44428.4	89.2921	10.0698	398.981	462.467
44428.4	89.1145	10.0463	398.844	477.473
44428.4	88.6599	10.0716	401.897	443.108
44428.4	88.9391	9.89906	393.773	449.32
44428.4	88.6761	9.30919	371.407	446.871
44428.4	89.4127	10.6446	421.187	429.602
44428.4	89.229	10.593	420.007	469.533
44428.4	88.9162	10.4873	417.279	451.997
44428.4	88.9279	10.135	403.21	439.498
44428.4	89.3009	10.4233	412.946	477.574
44428.4	88.9897	10.1693	404.293	456.736
44428.4	88.8121	9.78855	389.934	462.813
44428.4	89.3107	10.6348	421.279	502.312
44428.4	89.1136	10.3597	411.289	458.704
44428.4	89.0984	10.2744	407.974	477.17
44428.4	88.8976	10.5016	417.935	431.455
44428.4	88.8829	10.5496	419.918	466.201
44428.4	89.1666	10.3311	409.912	470.534
44428.4	88.896	10.4919	417.559	450.943
44428.4	89.3402	10.5646	418.363	481.84
44428.4	88.9001	10.6557	424.059	441.866
44428.4	88.636	9.75278	389.281	440.021
44428.4	88.7003	10.0813	402.103	481.902
44428.4	89.0569	10.2552	407.401	458.755
44428.4	88.8177	10.1645	404.885	485.37
44428.4	88.6928	9.78373	390.266	477.983
44428.4	89.2083	10.6261	421.418	467.378
44428.4	88.7513	10.1248	403.607	441.616
44428.4	88.6559	9.89676	394.939	477.459
44428.4	89.4382	11.2302	444.231	484.787
44428.4	89.1479	10.6862	424.09	447.015
44428.4	88.6949	9.91444	395.471	445.857
44428.4	89.1964	10.5365	417.92	451.088
44428.4	88.9253	10.1205	402.644	457.229
44428.4	89.0354	10.3593	411.636	473.985
44428.4	89.5311	10.6561	421.086	464.317
44428.4	89.4268	10.7883	426.804	491.365
44428.4	88.966	10.3637	412.13	459.863
44428.4	88.2783	9.86849	395.495	433.582
44428.4	89.1302	10.4884	416.323	467.305
44428.4	89.3953	10.9129	431.889	474.724
44428.4	89.1953	10.3881	412.038	486.333
44428.4	88.7085	9.86573	393.467	464.259
44428.4	89.0124	10.3828	412.677	475.3
44428.4	89.5482	10.7667	425.372	484.018
44428.4	89.3659	10.5492	417.631	463.628
44428.4	88.932	10.3728	412.652	455.791
44428.4	89.0915	10.5956	420.759	470.19
44428.4	88.8185	10.4421	415.937	463.201
44428.4	88.8764	10.2632	408.548	443.253
44428.4	89.1354	10.1851	404.259	473.471
44428.4	88.9512	10.0957	401.541	467.948
44428.4	88.6769	10.5042	419.082	477.123
44428.4	89.484	11.1128	439.363	482.112
44428.4	89.1699	11.0115	436.891	472.862
44428.4	88.8904	10.1995	405.947	478.614
44428.4	88.9403	10.4676	416.382	437.021
44428.4	88.6638	10.0125	399.522	449.163
44428.4	88.9177	10.1581	404.174	483.145
44428.4	89.5329	11.1888	442.126	483.838
44428.4	88.8623	10.4597	416.433	468.429
44428.4	89.1739	10.622	421.417	479.422
44428.4	89.1578	10.6605	423.023	498.249
44428.4	88.9564	10.4413	415.26	459.265
44428.4	89.3112	10.8138	428.37	471.761
44428.4	88.5782	10.1878	406.911	465.683
44428.4	89.2196	10.9618	434.675	479.929
44428.4	88.8877	10.5835	421.243	479.437
44428.4	88.9916	10.3392	411.04	474.991
44428.4	88.8769	10.4128	414.497	495.356
44428.4	88.5122	9.9915	399.367	466.926
44428.4	89.4679	11.2266	443.942	518.273
44428.4	89.2521	10.9736	434.988	464.755
44428.4	89.0818	10.7186	425.691	498.595
44428.4	89.0073	10.3028	409.52	449.986
44428.4	88.9518	10.4632	416.156	460.772
44428.4	88.8716	10.4032	414.143	462.156
44428.4	89.2047	10.8511	430.36	491.204
44428.4	88.7839	10.7029	426.494	484.99
44428.4	88.9474	10.4837	416.99	453.367
44428.4	88.8879	10.633	423.21	477.508
44428.4	89.1286	10.6484	422.681	483.255
44428.4	88.8587	10.5761	421.084	466.619
44428.4	89.5905	11.2142	442.843	481.026
44428.4	88.9855	10.5408	419.08	465.805
44428.4	89.3204	10.8393	429.334	458.209
44428.4	88.8807	10.3106	410.414	466.202
44428.4	89.0208	10.6165	421.925	478.825
44428.4	89.2903	10.7862	427.376	475.436
44428.4	88.9855	10.8544	431.549	463.675
44428.4	89.0472	10.7489	427.059	454.711
44428.4	89.0142	10.6393	422.863	445.841
44428.4	89.1467	10.4896	416.29	470.673
44428.4	88.8508	10.4682	416.826	460.04
44428.4	89.1774	10.8982	432.36	462.588
44428.4	88.7494	10.4271	415.663	460.589
44428.4	89.081	10.702	425.034	479.489
44428.4	89.0302	10.6264	422.273	471.961
44428.4	89.7271	10.7613	424.314	495.448
44428.4	88.8128	10.5079	418.586	481.013
44428.4	88.841	10.6668	424.78	469.352
44428.4	89.1254	10.8517	430.767	462.79
44428.4	88.9284	10.4256	414.768	484.633
44428.4	88.9365	10.4313	414.957	483.621
44428.4	89.1635	10.8084	428.864	485.875
44428.4	89.0083	10.7712	428.132	477.857
44428.4	89.1098	10.8106	429.211	470.487
44428.4	89.7059	11.0356	435.23	506.088
44428.4	89.2188	11.0368	437.656	465.747
44428.4	88.5843	10.0652	401.986	456.2
44428.4	89.4949	11.0264	435.894	471.34
44428.4	89.2924	11.0225	436.729	492.445
44428.4	89.4944	11.0845	438.191	515.242
44428.4	88.9773	11.3242	450.269	490.928
44428.4	88.8698	10.1811	405.309	491.054
44428.4	89.2553	10.8817	431.328	478.644
44428.4	88.6827	10.3526	413.006	468.736
44428.4	88.8807	10.6466	423.787	485.204
44428.4	88.8734	10.5195	418.764	478.381
44428.4	89.097	10.8295	430.02	483.914
44428.4	89.0722	10.6493	422.984	479.544
44428.4	89.0599	10.4359	414.566	483.155
44428.4	89.529	11.3872	449.983	487.7
44428.4	88.931	11.0377	439.108	496.345
44428.4	88.6868	11.1546	444.979	472.542
44428.4	89.0415	10.6154	421.784	486.998
44428.4	89.1983	11.4046	452.343	471.945
44428.4	89.1218	11.0419	438.332	456.791
44428.4	88.7929	10.647	424.223	473.34
44428.4	88.689	10.5517	420.917	474.477
44428.4	88.531	10.6608	426.028	472.425
44428.4	88.8144	10.9341	435.557	471.711
44428.4	89.174	10.9319	433.711	474.21
44428.4	89.0315	10.7603	427.589	480.533
44428.4	88.7448	10.7814	429.81	501.682
44428.4	87.9239	9.51218	382.753	472.992
44428.4	89.0939	11.1793	443.927	495.681
44428.4	88.9968	10.9822	436.575	483.211
44428.4	88.7234	10.7061	426.91	503.693
44428.4	89.0155	10.9268	434.284	492.809
44428.4	88.9875	11.2391	446.834	476.992
44428.4	88.7592	10.3636	413.087	483.027
44428.4	89.0158	11.1209	441.996	461.784
44428.4	88.4412	10.3368	413.5	483.44
44428.4	89.1845	11.1638	442.859	483.815
44428.4	89.1528	11.1613	442.921	501.819
44428.4	89.4264	11.4518	453.057	523.485
44428.4	88.8966	11.3234	450.646	518.049
44428.4	88.6488	10.7049	427.221	455.96
44428.4	88.8671	11.1281	443.021	487.979
44428.4	88.8894	10.985	437.213	488.799
44428.4	88.868	11.4814	457.081	474.373
44428.4	88.7403	10.5812	421.85	503.3
44428.4	88.706	10.7488	428.7	489.205
44428.4	88.5543	10.0784	402.649	474.563
44428.4	88.8268	11.1218	442.973	483.249
44428.4	89.4066	11.3696	449.905	522.19
44428.4	88.9683	10.5081	417.861	511.504
44428.4	88.8705	10.6055	422.202	466.471
44428.4	88.5983	10.7592	429.633	468.452
44428.4	89.0001	10.7763	428.375	517.27
44428.4	88.5925	10.7761	430.338	495.064
44428.4	88.9944	10.5543	419.577	507.445
44428.4	89.1921	11.2415	445.907	458.534
44428.4	89.2504	11.3737	450.855	496.911
44428.4	88.9698	11.2334	446.698	469.793
44428.4	89.0879	11.2984	448.685	497.704
44428.4	88.5266	10.5867	423.089	481.41
44428.4	88.5245	10.9001	435.624	457.579
44428.4	88.907	11.1836	445.032	474.604
44428.4	89.5588	11.6842	461.569	499.302
44428.4	89.0668	11.1175	441.609	479.218
44428.4	89.2712	11.5069	456.028	507.885
44428.4	88.9198	10.9836	437.01	474.659
44428.4	88.8189	11.0863	441.596	462.649
44428.4	89.2351	10.8446	429.953	498.562
44428.4	88.7247	10.6629	425.182	460.14
44428.4	89.0851	10.7188	425.682	495.094
44428.4	88.7471	10.8872	434.017	484.611
44428.4	88.8541	11.0279	439.097	460.452
44428.4	88.9442	10.6823	424.907	485.286
44428.4	89.0877	11.2495	446.748	498.446
44428.4	89.1416	10.8925	432.307	490.032
44428.4	89.306	10.9787	434.924	514.457
44428.4	88.8564	10.6001	422.054	465.996
44428.4	89.2686	11.0365	437.397	496.164
44428.4	88.9301	11.067	440.276	471.557
44428.4	89.0302	10.9976	437.025	469.409
44428.4	89.1632	11.1284	441.563	476.066
44428.4	89.0079	10.6555	423.537	482.479
44428.4	89.004	11.0495	439.216	485.259
44428.4	88.7729	10.6341	423.802	487.108
44428.4	89.4222	11.4448	452.801	497.44
44428.4	89.2776	11.1614	442.305	485.837
44428.4	89.1972	10.9495	434.298	488.99
44428.4	89.222	10.9781	435.31	484.073
44428.4	89.1263	11.3014	448.611	471.513
44428.4	88.6638	10.5843	422.34	495.644
44428.4	89.2558	10.9312	433.286	464.92
44428.4	89.3066	10.7496	425.848	468.813
44428.4	89.2204	10.9821	435.479	488.718
44428.4	89.1075	10.6155	421.476	470.978
44428.4	89.2574	11.0799	439.173	493.138
44428.4	89.1128	10.9599	435.121	472.148
44428.4	89.4611	11.1194	439.734	482.055
44428.4	89.813	10.9567	431.602	515.053
44428.4	89.2134	10.8738	431.216	493.269
44428.4	89.1071	10.4067	413.187	486.394
44428.4	89.213	10.7017	424.392	494.654
44428.4	89.2164	10.827	429.347	470.947
44428.4	89.3036	10.9099	432.212	466.649
44428.4	88.8232	10.3901	413.845	464.4
44428.4	89.5786	11.3676	448.963	501.808
44428.4	89.2785	10.8347	429.354	501.613
44428.4	89.4901	11.2396	444.343	479.598
44428.4	89.8538	11.2846	444.317	516.398
44428.4	89.2001	10.8187	429.095	454.176
44428.4	89.176	10.9898	435.999	476.374
44428.4	88.7972	10.267	409.06	455.766
44428.4	89.2173	10.8325	429.562	447.116
44428.4	89.2536	11.1892	443.526	490.487
44428.4	89.5466	11.4881	453.881	481.629
44428.4	89.592	11.4066	450.434	500.44
44428.4	89.4237	11.508	455.295	495.414
44428.4	89.5244	11.1802	441.83	497.522
44428.4	89.4621	11.1349	440.342	508.357
44428.4	89.1599	10.8042	428.715	452.442
44428.4	89.4311	10.657	421.591	458.145
44428.4	89.3298	10.8079	428.043	478.805
44428.4	89.5846	11.0158	435.036	498.052
44428.4	89.3905	11.3185	447.964	471.427
44428.4	89.4804	10.9165	431.617	474.844
44428.4	89.3356	10.92	432.457	473.874
44428.4	89.2028	10.67	423.185	487.981
44428.4	89.6561	11.552	455.852	479.117
44428.4	89.3815	11.3019	447.352	474.19
44428.4	89.153	11.0525	438.6	482.854
44428.4	89.0353	10.7966	429.012	470.082
44428.4	88.8663	10.8496	431.937	475.314
44428.4	89.3559	11.1123	439.974	487.363
44428.4	89.6678	11.8367	467.023	508.568
44428.4	89.3615	11.5076	455.594	479.499
44428.4	89.0988	11.145	442.541	491.835
44428.4	88.7583	10.7492	428.464	469.662
44428.4	89.3307	11.191	443.212	486.49
44428.4	89.0168	10.4638	415.873	468.211
44428.4	88.6267	10.1966	407.038	468.116
44428.4	89.076	10.8138	429.5	476.684
44428.4	89.3104	11.2285	444.799	515.563
44428.4	89.3974	11.4774	454.216	492.474
44428.4	89.0456	10.7803	428.317	466.106
44428.4	89.5828	11.6812	461.326	509.209
44428.4	88.8925	10.6711	424.706	460.242
44428.4	89.0188	10.8155	429.841	476.086
44428.4	89.5679	11.2133	442.92	465.104
44428.4	89.4194	11.2593	445.476	462.806
44428.4	89.0373	10.8119	429.61	460.21
44428.4	88.9743	11.1313	442.615	513.889
44428.4	88.891	10.9297	435.005	468.593
44428.4	88.8517	10.6562	424.306	476.89
44428.4	89.0405	11.2647	447.587	497.159
44428.4	89.4694	11.182	442.168	494.616
44428.4	89.3372	11.1096	439.959	469.071
44428.4	88.8341	10.8272	431.201	510.772
44428.4	88.9455	10.4691	416.417	518.698
44428.4	88.7256	11.1027	442.714	478.724
44428.4	89.1396	11.4595	454.821	491.556
44428.4	89.4392	11.4137	451.486	499.385
44428.4	89.2717	11.3081	448.148	482.714
44428.4	88.395	10.0862	403.687	502.003
44428.4	89.2967	11.2478	445.634	499.945
44428.4	89.4468	11.6406	460.42	535.415
44428.4	89.2252	11.4381	453.536	476.596
44428.4	89.2409	11.4146	452.523	471.006
44428.4	89.0847	11.6663	463.313	483.527
44428.4	89.2322	11.2782	447.16	489.649
44428.4	88.4124	10.7295	429.35	459.806
44428.4	88.9379	10.7148	426.23	505.856
44428.4	88.9093	10.8803	432.949	494.05
44428.4	89.4098	11.4416	452.736	488.946
44428.4	89.252	11.1433	441.713	480.423
44428.4	88.9659	11.7669	467.932	484.353
44428.4	89.0617	11.5328	458.132	458.173
44428.4	88.7139	10.4796	417.925	478.199
44428.4	89.0271	11.3256	450.072	488.051
44428.4	88.8256	10.6455	424.006	461.334
44428.4	89.4397	11.2516	445.072	481.785
44428.4	89.0094	10.9788	436.38	526.335
44428.4	89.0613	11.1719	443.794	479.632
44428.4	89.1399	11.0282	437.703	489.6
44428.4	89.5462	10.7429	424.442	490.979
44428.4	89.4063	10.942	432.984	490.91
44428.4	89.1737	11.2507	446.362	505.961
44428.4	89.3593	10.8271	428.663	475.536
44428.4	89.555	11.7051	462.414	503.768
44428.4	89.6899	11.397	449.565	513.445
44428.4	89.2153	10.988	435.736	506.11
44428.4	89.902	11.4339	449.958	503.181
44428.4	89.2309	11.1509	442.118	477.219
44428.4	89.0085	10.8083	429.606	489.374
44428.4	90.055	11.6142	456.274	500.217
44428.4	89.9803	11.2247	441.338	526.164
44428.4	89.3176	11.1025	439.774	485.873
44428.4	89.484	11.2607	445.208	484.961
44428.4	89.173	10.7297	425.696	474.689
44428.4	89.5665	11.009	434.856	468.412
44428.4	89.5712	11.1284	439.55	499.064
44428.4	89.4429	10.8209	428.02	471.22
44428.4	88.6087	10.2489	409.211	469.983
44428.4	89.5366	11.4526	452.532	471.634
44428.4	89.229	11.0253	437.148	497.115
44428.4	89.7014	11.1414	439.426	492.103
44428.4	89.04	10.599	421.139	463.888
44428.4	89.0725	10.7227	425.899	464.755
44428.4	89.3602	11.0213	436.35	486.544
44428.4	89.2682	10.3561	410.434	485.625
44428.4	88.9972	10.3755	412.457	464.713
44428.4	89.8098	11.7371	462.363	516.281
44428.4	89.7766	10.9917	433.157	488.187
44428.4	89.09	10.8908	432.489	462.795
44428.4	89.7594	11.4069	449.607	501.068
44428.4	89.8944	11.2882	444.259	505.442
44428.4	89.4869	11.025	435.879	477.323
44428.4	89.603	10.6545	420.685	500.249
44428.4	90.0697	11.1423	437.662	485.559
44428.4	89.4301	10.7752	426.27	452.064
44428.4	89.6158	10.5833	417.812	479.448
44428.4	89.3534	10.5923	419.397	455.624
44428.4	89.8665	11.4444	450.548	468.069
44428.4	89.5806	10.7428	424.277	481.554
44428.4	89.2797	10.215	404.791	449.12
44428.4	89.2194	10.3464	410.277	465.353
44428.4	89.5998	10.8024	426.54	502.515
44428.4	89.1494	10.4022	412.812	463.762
44428.4	89.3721	10.3388	409.273	446.076
44428.4	89.6504	10.9838	433.455	462.908
44428.4	89.3956	10.5251	416.539	488.103
44428.4	89.8602	10.7777	424.328	460.014
44428.4	89.7984	11.3857	448.576	472.918
44428.4	89.3428	10.6585	422.068	466.377
44428.4	89.539	10.9016	430.746	452.827
44428.4	89.2063	10.5423	418.103	469.106
44428.4	89.8391	11.0365	434.623	490.456
44428.4	89.348	10.2641	406.424	463.406
44428.4	89.5453	10.5963	418.656	463.423
44428.4	89.6318	10.42	411.293	475.354
44428.4	89.807	11.2551	443.39	479.797
44428.4	89.6086	10.9513	432.373	466.789
44428.4	89.8137	10.9694	432.1	489.248
44428.4	89.4624	10.567	417.883	455.204
44428.4	89.9438	11.2282	441.657	487.926
44428.4	89.9482	11.0115	433.11	472.743
44428.4	89.878	10.8471	426.977	454.795
44428.4	89.457	10.4634	413.813	468.188
44428.4	89.5961	10.8438	428.189	453.948
44428.4	89.9345	11.0579	435	473.492
44428.4	89.7598	10.7654	424.321	468.07
44428.4	89.5622	10.4504	412.811	466.837
44428.4	89.4515	10.5815	418.508	437.839
44428.4	90.402	10.9281	427.672	487.447
44428.4	89.5657	10.6161	419.341	466.51
44428.4	89.4627	10.5342	416.584	482.657
44428.4	89.5297	10.4863	414.382	466.145
44428.4	89.5454	10.6657	421.395	496.686
44428.4	90.1968	11.289	442.802	502.073
44428.4	89.5759	10.5929	418.379	484.289
44428.4	89.8277	10.7597	423.776	473.369
44428.4	89.3849	10.3664	410.305	464.303
44428.4	90.1119	10.953	430.027	481.555
44428.4	89.5538	10.268	405.648	481.858
44428.4	89.7025	10.4803	413.346	493.545
44428.4	89.8202	10.706	421.696	495.058
44428.4	89.4465	10.186	402.89	469.864
44428.4	89.798	10.92	430.23	480.162
44428.4	89.5281	10.7062	423.079	463.756
44428.4	89.8834	10.6502	419.202	484.11
44428.4	89.9149	10.7099	421.402	476.563
44428.4	90.2801	11.292	442.512	478.128
44428.4	90.3366	11.1798	437.841	500.746
44428.4	89.6062	10.5445	416.327	459.038
44428.4	90.0661	10.6802	419.531	464.968
44428.4	89.5527	10.5207	415.632	470.97
44428.4	89.3361	9.84744	389.979	480.856
44428.4	89.5311	10.2075	403.356	474.272
44428.4	89.9607	10.9554	430.846	508.102
44428.4	90.1463	11.1849	438.966	461.282
44428.4	89.4003	10.3645	410.161	446.001
44428.4	89.582	10.3978	410.645	465.73
44428.4	89.6851	10.6141	418.706	465.246
44428.4	89.9272	10.9973	432.652	469.106
44428.4	89.4727	10.403	411.35	461.961
44428.4	90.27	10.6813	418.626	475.12
44428.4	90.0351	10.7532	422.542	489.11
44428.4	89.6783	10.5594	416.577	478.456
44428.4	89.5537	10.1906	402.589	474.135
44428.4	90.0432	10.7244	421.372	476.698
44428.4	89.7554	10.4773	412.983	465.621
44428.4	89.5929	10.323	407.639	455.148
44428.4	89.4385	10.3538	409.562	487.285
44428.4	90.4202	11.1352	435.69	510.357
44428.4	89.5734	10.5852	418.083	480.332
44428.4	89.8074	10.1476	399.757	453.553
44428.4	90.1272	10.9007	427.9	465.304
44428.4	89.7705	10.2749	404.937	449.648
44428.4	90.2445	11.0838	434.523	503.501
44428.4	89.6741	10.3912	409.963	464.655
44428.4	89.9362	10.6129	417.487	491.171
44428.4	89.7713	10.5702	416.572	467.448
44428.4	90.0583	10.5907	416.052	454.074
44428.4	89.8654	10.2733	404.446	478.41
44428.4	89.6099	10.2841	406.026	478.088
44428.4	89.6795	10.6364	419.61	457.207
44428.4	89.9456	10.8668	427.433	458.85
44428.4	89.504	10.0996	399.213	449.571
44428.4	90.6369	11.153	435.344	495.206
44428.4	89.6029	10.4517	412.675	452.771
44428.4	89.8586	10.4401	411.046	463.125
44428.4	89.7638	10.5172	414.52	463.294
44428.4	90.0305	10.4412	410.305	486.513
44428.4	90.0366	10.5697	415.324	467.558
44428.4	89.7027	10.1287	399.478	466.653
44428.4	90.2079	10.4146	408.453	468.339
44428.4	89.6888	10.2984	406.235	425.88
44428.4	90.0704	10.6162	416.997	482.926
44428.4	89.9715	10.3252	406.012	478.895
44428.4	90.16	10.72	420.656	470.748
44428.4	89.9417	10.397	408.971	463.969
44428.4	89.4232	10.0091	395.994	434.756
44428.4	89.5776	10.1958	402.685	458.437
44428.4	89.7585	10.36	408.347	470.288
44428.4	89.7995	10.4243	410.694	464.259
44428.4	89.5722	10.1129	399.435	453.912
44428.4	89.9851	10.5428	414.505	453.499
44428.4	90.0299	10.6115	416.999	464.839
44428.4	89.79	10.4293	410.933	466.251
44428.4	90.265	11.0772	434.167	470.687
44428.4	89.9147	10.4323	410.482	476.531
44428.4	90.2889	11.1098	435.33	481.63
44428.4	89.8426	10.2943	405.376	468.951
44428.4	89.3239	9.82305	389.066	420.907
44428.4	90.1487	10.6518	418.032	467.428
44428.4	90.2491	10.8999	427.292	448.979
44428.4	89.5792	10.226	403.871	459.564
44428.4	89.8952	10.4652	411.866	433.914
44428.4	89.672	10.2278	403.525	456.247
44428.4	90.1519	10.4328	409.422	459.627
44428.4	89.9456	10.353	407.222	465.633
44428.4	89.7006	10.1605	400.742	445.475
44428.4	89.643	10.0065	394.922	427.38
44428.4	89.8463	10.2461	403.463	433.795
44428.4	89.7962	10.2989	405.768	450.107
44428.4	89.7501	10.2625	404.543	469.88
44428.4	89.9313	10.4861	412.524	462.413
44428.4	90.1788	10.5076	412.233	472.834
44428.4	89.8642	10.3374	406.975	451.194
44428.4	90.2275	10.7517	421.582	472.888
44428.4	89.9062	10.2595	403.72	455.569
44428.4	89.3621	9.86208	390.445	455.608
44428.4	90.092	10.6666	418.874	467.615
44428.4	89.6495	10.0901	398.193	457.203
44428.4	89.8355	9.94613	391.697	477.296
44428.4	89.9373	10.3667	407.797	443.885
44428.4	90.221	10.8186	424.237	467.852
44428.4	89.8952	10.186	400.876	459.634
44428.4	89.5859	9.86468	389.572	677.925
44428.4	89.5342	9.86121	389.66	440.457
44428.4	89.9218	10.3727	408.103	469.409
44428.4	90.1198	10.723	420.96	448.403
44428.4	90.066	10.5277	413.54	461.051
44428.4	89.7113	9.89632	390.276	448.059
44428.4	89.9263	10.3995	409.137	462.526
44428.4	90.0832	10.5103	412.777	464.21
44428.4	89.8584	10.1236	398.585	452.831
44428.4	89.8607	10.1916	401.253	459.497
44428.4	89.7452	10.3188	406.783	451.497
44428.4	90.1157	10.5836	415.505	476.236
44428.4	90.2484	10.5743	414.532	462.278
44428.4	89.5846	10.0304	396.124	432.031
44428.4	90.3903	10.8215	423.556	468.477
44428.4	90.0478	10.8452	426.099	465.736
44428.4	89.6759	10.1809	401.657	459.984
44428.4	90.2375	10.5042	411.833	462.347
44428.4	89.7287	9.99687	394.164	433.12
44428.4	89.8184	10.3391	407.251	443.443
44428.4	90.2842	10.5282	412.559	484.335
44428.4	90.026	10.4364	410.137	448.208
44428.4	90.1834	10.3927	407.704	460.596
44428.4	90.0709	10.5676	415.084	468.279
44428.4	89.9477	10.2813	404.391	436.539
44428.4	90.4546	10.8346	423.765	499.955
44428.4	89.8855	10.3552	407.581	460.201
44428.4	89.8082	10.053	396.028	450.752
44428.4	90.4031	10.5475	412.773	479.361
44428.4	90.0488	9.93631	390.384	478.737
44428.4	89.7779	9.94588	391.939	458.054
44428.4	90.3642	10.6747	417.931	455.55
44428.4	89.9748	10.2845	404.395	450.36
44428.4	90.0333	10.3326	406.022	433.188
44428.4	90.3098	10.4218	408.274	446.418
44428.4	89.8775	10.0559	395.837	446.616
44428.4	90.473	10.7398	419.972	482.45
44428.4	90.3035	10.5592	413.687	459.902
44428.4	89.9246	10.0441	395.162	461.459
44428.4	89.7525	10.1152	398.726	428.166
44428.4	90.25	10.379	406.867	435.009
44428.4	89.7519	9.82601	387.327	449.862
44428.4	90.294	10.398	407.414	436.773
44428.4	89.8385	10.3164	406.267	468.949
44428.4	89.9067	10.3986	409.194	430.996
44428.4	89.6529	10.1929	402.233	455.283
44428.4	89.5083	9.91367	391.846	466.063
44428.4	90.0951	10.3746	407.395	464.971
44428.4	90.0272	10.7236	421.416	478.972
44428.4	89.8339	10.54	415.094	466.381
44428.4	89.7181	10.3335	407.487	456.746
44428.4	89.9985	10.5776	415.812	470.608
44428.4	89.5839	10.3023	406.864	456.644
44428.4	89.3194	10.0214	396.942	455.56
44428.4	89.7929	9.98181	393.289	458.426
44428.4	89.6861	10.7413	423.716	446.169
44428.4	89.5175	9.96712	393.919	487.475
44428.4	89.8988	10.7223	421.968	493.174
44428.4	89.7578	10.0733	397.051	464.56
44428.4	89.7883	10.3273	406.921	455.279
44428.4	89.3235	10.0503	398.069	428.834
44428.4	90.131	11.1442	437.442	466.707
44428.4	89.9264	10.8806	428.067	480.269
44428.4	89.5153	10.1168	399.845	463.783
44428.4	89.464	10.3808	410.515	472.364
44428.4	89.707	10.6806	421.226	482.404
44428.4	89.8365	11.0041	433.356	483.257
44428.4	89.7601	10.5543	415.997	477.986
44428.4	89.648	10.7995	426.193	451.752
44428.4	89.4629	10.6274	420.272	457.343
44428.4	89.438	10.1859	402.924	466.129
44428.4	89.9129	10.9171	429.567	454.854
44428.4	89.3328	10.6696	422.552	479.003
44428.4	89.9977	10.8339	425.89	489.33
44428.4	89.707	10.8467	427.776	444.354
44428.4	89.3337	10.2743	406.894	448.715
44428.4	89.7611	10.6483	419.698	483.209
44428.4	89.1408	10.5871	420.189	487.235
44428.4	88.8305	9.89156	393.956	459.708
44428.4	89.4456	11.0339	436.431	459.294
44428.4	88.9799	9.877	392.715	464.733
44428.4	89.5187	10.5578	417.257	479.04
44428.4	89.1456	10.4173	413.427	461.92
44428.4	89.6487	11.0012	434.15	456.461
44428.4	89.5792	10.7576	424.868	486.217
44428.4	89.5583	11.0058	434.772	481.571
44428.4	89.374	10.5034	415.782	475.297
44428.4	89.2758	10.8867	431.428	473.455
44428.4	89.2545	10.4699	415.009	485.126
44428.4	89.1698	10.0696	399.522	467.531
44428.4	89.7715	10.9199	430.355	491.666
44428.4	89.7945	11.0519	435.445	519.457
44428.4	89.1713	10.4619	415.079	477.846
44428.4	89.7244	10.9095	430.167	477.771
44428.4	89.0968	10.1479	402.957	462.662
44428.4	89.532	10.7846	426.158	471.003
44428.4	88.8287	10.0968	402.139	457.992
44428.4	88.9109	9.93781	395.44	474.847
44428.4	89.1454	10.3977	412.651	450.563
44428.4	88.9387	10.3975	413.603	473.54
44428.4	89.2162	10.5949	420.144	481.689
44428.4	89.5784	11.3256	447.305	467.251
44428.4	89.1334	10.3239	409.777	457.379
44428.4	89.3318	10.6653	422.387	469.825
44428.4	89.4156	10.8097	427.706	491.923
44428.4	89.7026	10.9881	433.375	487.134
44428.4	88.8233	9.60095	382.413	460.873
44428.4	89.7295	10.8474	427.696	492.51
44428.4	90.0513	11.3704	446.716	508.993
44428.4	89.6116	10.9141	430.892	495.741
44428.4	89.2164	10.5142	416.943	483.742
44428.4	88.978	10.2951	409.346	463.978
44428.4	89.6456	11.2904	445.578	507.238
44428.4	89.4962	11.0129	435.355	481.348
44428.4	89.685	11.2308	443.034	485.259
44428.4	89.354	10.7658	426.262	484.378
44428.4	88.9784	10.201	405.607	448.903
44428.4	89.4742	10.9293	432.154	476.969
44428.4	88.9923	10.1374	403.013	485.888
44428.4	89.4928	10.7459	424.816	468.029
44428.4	89.5272	10.8119	427.258	478.027
44428.4	88.9886	10.3856	412.899	481.363
44428.4	89.5759	11.3362	447.735	484.752
44428.4	89.4325	10.6018	419.401	451.367
44428.4	89.3696	10.7127	424.084	489.915
44428.4	88.8308	10.0284	399.406	457.625
44428.4	89.8241	11.2242	442.086	467.517
44428.4	89.1206	10.1319	402.216	485.714
44428.4	89.4672	10.9402	432.618	480.451
44428.4	89.533	11.3516	448.558	511.454
44428.4	89.7584	10.81	426.084	490.183
44428.4	89.2259	10.7436	425.994	405.353
44428.4	88.9243	10.7003	425.715	485.591
44428.4	89.2715	10.8147	428.596	504.02
44428.4	89.7266	10.8655	428.424	481.815
44428.4	90.1617	11.2211	440.31	511.508
44428.4	89.3799	10.8179	428.199	458.226
44428.4	89.2887	10.837	429.397	485.865
44428.4	89.2595	10.6997	424.094	459.231
44428.4	89.5396	10.8286	427.86	473.678
44428.4	89.5992	11.104	438.45	497.468
44428.4	89.4315	10.8468	429.096	474.286
44428.4	89.7776	11.3629	447.782	494.637
44428.4	88.9759	10.4234	414.457	470.205
44428.4	89.4574	10.7992	427.092	492.092
44428.4	89.6919	11.4027	449.778	500.927
44428.4	89.0787	10.314	409.638	483.592
44428.4	88.9247	10.2748	408.787	476.287
44428.4	89.4283	11.0132	435.696	475.266
44428.4	90.2195	11.6584	457.175	530.282
44428.4	89.163	10.2931	408.418	455.659
44428.4	89.3954	10.6212	420.343	471.909
44428.4	89.3338	10.8268	428.774	468.944
44428.4	89.9736	11.7471	461.912	510.26
44428.4	89.4356	11.4063	451.209	476.14
44428.4	89.4774	10.6309	420.342	487.023
44428.4	89.1147	10.6415	422.473	435.669
44428.4	89.6123	11.0037	434.426	479.105
44428.4	89.4978	10.6684	421.725	486.292
44428.4	89.3385	11.1198	440.355	462.982
44428.4	89.7566	11.4658	451.943	497.779
44428.4	89.152	10.3671	411.405	480.614
44428.4	89.3535	11.2712	446.277	463.27
44428.4	89.6387	11.0211	434.985	472.14
44428.4	89.2587	10.8738	430.999	467.958
44428.4	89.5407	11.5394	455.939	469.091
44428.4	89.2919	10.6656	422.588	459.028
44428.4	89.6572	11.4303	451.04	468.194
44428.4	89.1521	10.5448	418.458	453.058
44428.4	89.761	11.0844	436.889	499.884
44428.4	89.5815	11.0249	435.411	499.65
44428.4	89.7172	11.01	434.166	485.587
44428.4	88.9007	10.1477	403.839	480.723
44428.4	89.5139	10.6255	419.955	481.275
44428.4	89.2191	10.6857	423.733	469.344
44428.4	89.092	10.5364	418.407	470.926
44428.4	89.8159	11.2175	441.863	485.71
44428.4	89.6518	11.3009	445.965	505.417
44428.4	89.3462	11.141	441.158	503.631
44428.4	89.239	10.7456	426.01	474.203
44428.4	89.2725	10.7399	425.627	485.394
44428.4	89.3347	11.1242	440.548	490.476
44428.4	89.418	11.258	445.431	478.276
44428.4	89.6803	11.3306	446.993	486.273
44428.4	89.2167	10.7821	427.566	495.143
44428.4	89.5127	11.4568	452.819	504.57
44428.4	89.1603	10.7639	427.113	482.308
44428.4	89.3751	10.8047	427.703	478.983
44428.4	89.0401	10.3774	412.331	460.931
44428.4	89.485	11.1539	440.984	490.087
44428.4	89.3562	10.8352	428.998	469.652
44428.4	89.3222	10.6987	423.757	488.293
44428.4	89.0803	10.6274	422.076	460.573
44428.4	89.6594	10.7741	425.139	491.47
44428.4	89.2168	11.0238	437.148	468.582
44428.4	89.008	10.9862	436.679	498.165
44428.4	89.2725	11.1167	440.558	453.199
44428.4	88.7226	10.4782	417.826	473.52
44428.4	89.6627	11.4083	450.147	506.905
44428.4	87.9513	10.1294	407.46	412.618
44428.4	89.141	11.1697	443.312	496.504
44428.4	89.1073	10.4165	413.575	496.034
44428.4	88.2558	10.2155	409.505	462.278
44428.4	89.0133	10.9693	435.981	448.743
44428.4	89.4848	11.0252	435.894	475.402
44428.4	89.0569	11.2879	448.426	492.532
44428.4	89.1416	10.6431	422.409	475.914
44428.4	88.947	10.6663	424.257	470.192
44428.4	89.4022	11.0565	437.537	473.569
44428.4	89.2965	11.4712	454.483	497.026
44428.4	89.1545	10.6428	422.335	478.496
44428.4	88.7913	10.3876	413.893	467.53
44428.4	89.4502	11.1265	440.068	502.676
44428.4	89.6798	11.581	456.873	503.013
44428.4	89.5911	11.6981	461.95	498.668
44428.4	89.0842	11.1281	441.943	493.046
44428.4	89.0854	10.7264	425.981	481.378
44428.4	88.9518	10.8081	429.873	490.025
44428.4	89.0461	11.226	446.019	482.046
44428.4	89.4001	10.9603	433.741	468.893
44428.4	88.8742	10.4701	416.794	476.619
44428.4	89.3887	11.5918	458.791	488.826
44428.4	89.2392	11.2227	444.924	470.385
44428.4	89.381	11.4281	452.35	487.305
44428.4	89.7045	11.552	455.604	503.015
44428.4	89.2165	11.0526	438.293	517.658
44428.4	89.438	11.5373	456.379	474.266
44428.4	88.8887	11.1094	442.168	470.498
44428.4	89.247	11.3372	449.425	531.182
44428.4	88.9981	10.7162	425.994	476.578
44428.4	89.1406	11.3352	449.881	470.266
44428.4	89.711	11.4057	449.801	486.816
44428.4	89.3579	11.935	472.535	472.185
44428.4	88.4974	10.7507	429.784	472.609
44428.4	88.9845	11.0944	441.098	482.312
44428.4	88.5801	10.9257	436.372	487.85
44428.4	89.259	11.6046	459.963	483.284
44428.4	89.5728	11.6226	459.064	503.67
44428.4	89.3099	11.6897	463.071	491.58
44428.4	88.99	11.213	445.786	481.45
44428.4	89.1823	11.8819	471.361	481.244
44428.4	89.2005	11.5918	459.757	507.035
44428.4	89.3013	11.201	443.754	523.997
44428.4	88.9634	11.2875	448.88	472.515
44428.4	88.9841	11.0636	439.874	479.952
44428.4	89.5814	11.4273	451.305	516.989
44428.4	89.0314	11.2912	448.687	499.628
44428.4	88.9218	11.057	439.92	484.426
44428.4	89.1751	11.2439	446.086	490.135
44428.4	89.1557	10.7419	426.263	501.511
44428.4	89.2475	11.5259	456.901	488.965
44428.4	88.6851	11.3401	452.386	483.744
44428.4	89.128	11.112	441.084	497.861
44428.4	89.5773	11.8668	468.685	490.704
44428.4	89.2716	11.5507	457.761	514.562
44428.5	88.7093	10.8687	433.464	460.334
44428.5	88.9412	10.7852	429.012	485.4
44428.5	89.3873	11.7861	466.487	506.37
44428.5	88.8209	11.2551	448.31	485.038
44428.5	89.31	11.6195	460.29	507.61
44428.5	88.6007	10.6847	426.647	496.006
44428.5	88.9708	11.2043	445.533	498.003
44428.5	88.9206	11.3307	450.814	428.034
44428.5	88.9535	11.1694	444.234	493.064
44428.5	89.1132	11.5906	460.16	754.327
44428.5	88.7477	11.203	446.604	459.642
44428.5	88.7813	10.8241	431.334	487.405
44428.5	89.4727	11.9549	472.714	479.546
44428.5	89.1621	11.2953	448.191	492.417
44428.5	88.7421	11.397	454.364	486.702
44428.5	89.1104	11.4605	455.009	508.516
44428.5	88.4243	11.0005	440.136	471.791
44428.5	88.6311	10.4577	417.44	483.494
44428.5	88.9246	11.0352	439.039	500.43
44428.5	88.6848	10.492	418.555	465.109
44428.5	88.955	10.8023	429.628	510.292
44428.5	89.4935	11.7602	464.91	502.168
44428.5	91.2952	13.9108	539.075	584.274
44428.5	89.0224	11.6504	463.007	506.212
44428.5	89.0426	11.6293	462.064	478.749
44428.5	89.1632	11.9912	475.795	498.293
44428.5	89.0947	11.3303	449.917	494.87
44428.5	88.3557	10.6019	424.518	465.798
44428.5	88.9547	11.3766	452.468	463.812
44428.5	88.7499	11.3658	453.081	454.707
44428.5	89.1538	11.7276	465.386	490.148
44428.5	89.2772	11.6531	461.792	509.088
44428.5	89.0315	11.3899	452.606	501.395
44428.5	89.1485	11.911	472.694	506.192
[truncated: 1,397 more rows]

## Sheet: Ground Site 6
Time - Excel, CST [days]	Methane Volume Fraction [%]	VentX Methane Mass Flow [kg/h]	VentX Flow Rate [m3/day]	Ultrasonic Flow Rate [m3/day]
[truncated: 5,047 more rows]

[truncated: 5 more sheets: Ground Site 7, Ground Site 8, Ground Site 9, Ground Site 10, Ground Site 11]
